# Supplementary material for: Poly[bis­(μ4-2,3,5,6-tetra­fluoro­benzene-1,4-di­carboxyl­ato-κ4 O 1:O 1′:O 4:O 4′)bis­(tetra­hydro­furan-κO)dizinc]
Source: Acta Crystallogr Sect E Struct Rep Online. 2013 Dec 4;70(Pt 1):m3. doi: 10.1107/S1600536813031887 (PMC3914039; doi:10.1107/S1600536813031887)
Supplement: Supplementary file 1 [file e-70-000m3-sup1.cif]

##############################################################################
#                                                                            #
# This CIF contains the data in a paper accepted for publication in          #
# Acta Crystallographica Section E. It conforms to the requirements of       #
# Notes for Authors for Acta Crystallographica Section E, and has been       #
# peer reviewed under the auspices of the IUCr Commission on Journals.       #
#                                                                            #
# Full details of the Crystallographic Information File format               #
# are given in the paper "The Crystallographic Information File (CIF):       #
# a New Standard Archive File for Crystallography" by S. R. Hall, F. H.      #
# Allen and I. D. Brown [Acta Cryst. (1991), A47, 655-685].                  #
#                                                                            #
# The current version of the core CIF dictionary is obtainable from          #
# ftp://ftp.iucr.org/pub/cif_core.dic.                                       #
#                                                                            #
# Software is freely available for graphical display of the structure(s)     #
# in this CIF. For information consult the CIF software page                 #
# http://www.iucr.org/resources/cif/software.                                #
#                                                                            #
# This file may be used for bona fide research purposes within the           #
# scientific community so long as proper attribution is given to the journal # 
# article from which it was obtained.                                        #
#                                                                            #
##############################################################################
data_global
_audit_creation_method     'form.cif (version 2.0)'
_journal_data_validation_number     ?
_journal_date_recd_electronic     2013-09-20
_journal_date_accepted     2013-11-22
_journal_name_full     'Acta Crystallographica, Section E'
_journal_year     2014
_journal_volume     70
_journal_issue      1
_journal_page_first     m3
_journal_page_last     m3
_journal_paper_category     QM
_journal_paper_doi     10.1107/S1600536813031887
_journal_coeditor_code     IS5307
_publ_contact_author_name     'Yang, Jin Kuk'
_publ_contact_author_address
;
Department of Chemistry
Soongsil University
369 Sangdo-Ro
Dongjak-Gu
Seoul 156-743
Republic of Korea
;
_publ_contact_author_email     jinkukyang@ssu.ac.kr
_publ_contact_author_fax     '+82-2-824-4383'
_publ_contact_author_phone     '+82-2-820-0433'
_publ_section_title
;\
Poly[bis(\m~4~-2,3,5,6-tetrafluorobenzene-1,4-dicarboxylato-\k^4^<i>O</i>^1^:\
<i>O</i>^1'^:<i>O</i>^4^:<i>O</i>^4'^)bis(tetrahydrofuran-\k<i>O</i>)dizinc]
;
loop_
    _publ_author_name
    _publ_author_footnote
    _publ_author_address
    'Choi, Sang Beom' .
;
Department of Chemistry
Soongsil University
369 Sangdo-Ro
Dongjak-Gu
Seoul 156-743
Republic of Korea
;
    'Jhon, Young Ho' .
;
Department of Chemistry
Soongsil University
369 Sangdo-Ro
Dongjak-Gu
Seoul 156-743
Republic of Korea
;
    'Ko, Nakeun' .
;
Department of Chemistry
Soongsil University
369 Sangdo-Ro
Dongjak-Gu
Seoul 156-743
Republic of Korea
;
    'Yang, Jin Kuk' .
;
Department of Chemistry
Soongsil University
369 Sangdo-Ro
Dongjak-Gu
Seoul 156-743
Republic of Korea
;
data_I
_database_code_depnum_ccdc_archive     'CCDC 973266'
_chemical_name_systematic
;\
Poly[bis(\m~4~-2,3,5,6-tetrafluorobenzene-1,4-dicarboxylato-\
\k^4^<i>O</i>^1^:<i>O</i>^1'^:<i>O</i>^4^:<i>O</i>^4'^)bis(tetrahydrofuran-\
\k<i>O</i>)dizinc]
;
_chemical_name_common     ?
_chemical_formula_moiety     'C24 H16 F8 O10 Zn2'
_chemical_formula_sum     'C24 H16 F8 O10 Zn2'
_chemical_formula_structural     ?
_chemical_formula_analytical     ?
_chemical_formula_iupac     '[Zn2 (C8 F4 O4)2 (C4 H8 O)2]'
_chemical_formula_weight     747.11
_chemical_melting_point     ?
_symmetry_cell_setting     monoclinic
_symmetry_space_group_name_H-M     'P 21/n'
_symmetry_space_group_name_Hall     '-P 2yn'
loop_
    _symmetry_equiv_pos_as_xyz
    'x, y, z'
    '-x+1/2, y+1/2, -z+1/2'
    '-x, -y, -z'
    'x-1/2, -y-1/2, z-1/2'
_cell_length_a     11.9339(8)
_cell_length_b     12.4369(9)
_cell_length_c     17.9627(12)
_cell_angle_alpha     90
_cell_angle_beta     104.0510(10)
_cell_angle_gamma     90
_cell_volume     2586.3(3)
_cell_formula_units_Z     4
_cell_measurement_reflns_used     2025
_cell_measurement_theta_min     2.338
_cell_measurement_theta_max     26.975
_cell_measurement_temperature     173(2)
_exptl_crystal_description     needle
_exptl_crystal_colour     colorless
_exptl_crystal_size_max     0.100
_exptl_crystal_size_mid     0.050
_exptl_crystal_size_min     0.050
_exptl_crystal_size_rad     ?
_exptl_crystal_density_diffrn     1.919
_exptl_crystal_density_meas     ?
_exptl_crystal_density_method     'not measured'
_exptl_crystal_F_000     1488
_exptl_absorpt_coefficient_mu     1.971
_exptl_absorpt_correction_type     multi-scan
_exptl_absorpt_process_details     '(SADABS; Sheldrick, 2003)'
_exptl_absorpt_correction_T_min     0.827
_exptl_absorpt_correction_T_max     0.908
_exptl_special_details     ?
_diffrn_ambient_temperature     173(2)
_diffrn_radiation_type     MoK\a
_diffrn_radiation_wavelength     0.71073
_diffrn_radiation_source     'fine-focus sealed tube'
_diffrn_radiation_monochromator     graphite
_diffrn_measurement_device_type     'SMART APEX CCD'
_diffrn_measurement_method     'phi and omega scans'
_diffrn_detector_area_resol_mean     ?
_diffrn_reflns_number     16096
_diffrn_reflns_av_R_equivalents     0.1105
_diffrn_reflns_theta_min     1.861
_diffrn_reflns_theta_max     27.873
_diffrn_reflns_theta_full     25.242
_diffrn_measured_fraction_theta_max     0.967
_diffrn_measured_fraction_theta_full     1.000
_diffrn_reflns_limit_h_min     -15
_diffrn_reflns_limit_h_max     14
_diffrn_reflns_limit_k_min     -16
_diffrn_reflns_limit_k_max     13
_diffrn_reflns_limit_l_min     -23
_diffrn_reflns_limit_l_max     23
_diffrn_reflns_reduction_process     ?
_diffrn_standards_number     ?
_diffrn_standards_interval_count     ?
_diffrn_standards_interval_time     ?
_diffrn_standards_decay_%     ?
loop_
    _diffrn_standard_refln_index_h
    _diffrn_standard_refln_index_k
    _diffrn_standard_refln_index_l
    ? ? ?
_refine_special_details     ?
_reflns_number_total     5980
_reflns_number_gt     2859
_reflns_threshold_expression     I>2\s(I)
_refine_ls_structure_factor_coef     Fsqd
_refine_ls_matrix_type     full
_refine_ls_R_factor_all     0.1613
_refine_ls_R_factor_gt     0.0527
_refine_ls_wR_factor_all     ?
_refine_ls_wR_factor_gt     0.1030
_refine_ls_wR_factor_ref     0.1394
_refine_ls_goodness_of_fit_all     0.941
_refine_ls_goodness_of_fit_ref     0.941
_refine_ls_restrained_S_all     0.936
_refine_ls_restrained_S_obs     ?
_refine_ls_number_reflns     5980
_refine_ls_number_parameters     444
_refine_ls_number_restraints     81
_refine_ls_number_constraints     ?
_refine_ls_hydrogen_treatment     constr
_refine_ls_weighting_scheme     calc
_refine_ls_weighting_details
                      'w=1/[\s^2^(Fo^2^)+(0.0519P)^2^] where P=(Fo^2^+2Fc^2^)/3'
_refine_ls_shift/su_max     0.000
_refine_ls_shift/su_mean     0.000
_refine_diff_density_max     0.657
_refine_diff_density_min     -0.781
_refine_ls_extinction_method     none
_refine_ls_extinction_coef     .
_refine_ls_abs_structure_details     ?
_refine_ls_abs_structure_Flack     ?
_refine_ls_abs_structure_Rogers     ?
loop_
    _atom_type_symbol
    _atom_type_description
    _atom_type_scat_dispersion_real
    _atom_type_scat_dispersion_imag
    _atom_type_scat_source
    'C' 'C' 0.0033 0.0016
                         'International Tables Vol C Tables 4.2.6.8 and 6.1.1.4'
    'H' 'H' 0.0000 0.0000
                         'International Tables Vol C Tables 4.2.6.8 and 6.1.1.4'
    'O' 'O' 0.0106 0.0060
                         'International Tables Vol C Tables 4.2.6.8 and 6.1.1.4'
    'F' 'F' 0.0171 0.0103
                         'International Tables Vol C Tables 4.2.6.8 and 6.1.1.4'
    'Zn' 'Zn' 0.2839 1.4301
                         'International Tables Vol C Tables 4.2.6.8 and 6.1.1.4'
_computing_data_collection     'SMART (Bruker, 2007)'
_computing_cell_refinement     'SAINT (Bruker, 2007)'
_computing_data_reduction     'SAINT (Bruker, 2007)'
_computing_structure_solution     'SHELXTL (Sheldrick, 2008)'
_computing_structure_refinement     'SHELXTL (Sheldrick, 2008)'
_computing_molecular_graphics     'SHELXTL (Sheldrick, 2008)'
_computing_publication_material     'publCIF (Westrip, 2010)'
loop_
    _atom_site_type_symbol
    _atom_site_label
    _atom_site_fract_x
    _atom_site_fract_y
    _atom_site_fract_z
    _atom_site_U_iso_or_equiv
    _atom_site_adp_type
    _atom_site_calc_flag
    _atom_site_occupancy
    _atom_site_disorder_assembly
    _atom_site_disorder_group
    Zn Zn1 0.95391(6) 0.25834(6) 0.23174(4) 0.0190(2) Uani d 1 . .
    Zn Zn2 0.74360(6) 0.06295(6) 0.22126(4) 0.0197(2) Uani d 1 . .
    F F1 0.7946(3) 0.3132(4) -0.0193(2) 0.0360(11) Uani d 1 . .
    F F2 0.6468(3) 0.3797(4) -0.14747(19) 0.0380(11) Uani d 1 . .
    F F3 0.3476(3) 0.3893(3) -0.0176(2) 0.0343(10) Uani d 1 . .
    F F4 0.4890(3) 0.3084(3) 0.1070(2) 0.0350(11) Uani d 1 . .
    F F5 0.3829(3) 0.0673(3) 0.10356(19) 0.0319(10) Uani d 1 . .
    F F6 0.3318(3) 0.1509(3) -0.0385(2) 0.0314(10) Uani d 1 . .
    F F7 1.1600(3) -0.0283(3) 0.1343(2) 0.0380(11) Uani d 1 . .
    F F8 1.2137(3) -0.0770(3) 0.0024(2) 0.0363(11) Uani d 1 . .
    O O1 0.6808(4) 0.1774(4) 0.1436(2) 0.0294(12) Uani d 1 . .
    O O2 0.8233(3) 0.2972(4) 0.1440(2) 0.0231(11) Uani d 1 . .
    O O3 0.3584(4) 0.5058(4) -0.1657(2) 0.0315(12) Uani d 1 . .
    O O4 0.3716(3) 0.3404(4) -0.2065(2) 0.0211(10) Uani d 1 . .
    O O5 0.6454(3) -0.0690(4) 0.2015(2) 0.0236(11) Uani d 1 . .
    O O6 0.4829(3) -0.1595(4) 0.1690(2) 0.0217(10) Uani d 1 . .
    O O7 0.8535(4) 0.0103(4) 0.1569(2) 0.0308(12) Uani d 1 . .
    O O8 1.0048(4) 0.1237(4) 0.1836(2) 0.0264(11) Uani d 1 . .
    C C1 0.6473(5) 0.3081(5) 0.0487(3) 0.0188(14) Uani d 1 . .
    C C2 0.6838(5) 0.3309(6) -0.0176(3) 0.0222(16) Uani d 1 . .
    C C3 0.6081(5) 0.3672(5) -0.0829(3) 0.0223(15) Uani d 1 . .
    C C4 0.4933(5) 0.3872(5) -0.0855(3) 0.0215(15) Uani d 1 . .
    C C5 0.4593(5) 0.3698(5) -0.0191(4) 0.0209(15) Uani d 1 . .
    C C6 0.5307(5) 0.3282(5) 0.0456(3) 0.0208(15) Uani d 1 . .
    C C7 0.7248(5) 0.2574(6) 0.1181(3) 0.0203(15) Uani d 1 . .
    C C8 0.4033(6) 0.4161(5) -0.1576(4) 0.0224(16) Uani d 1 . .
    C C9 0.5536(5) -0.0941(5) 0.1541(3) 0.0187(15) Uani d 1 . .
    C C10 0.5264(5) -0.0450(5) 0.0742(3) 0.0197(15) Uani d 1 . .
    C C11 0.4409(5) 0.0323(5) 0.0528(3) 0.0195(15) Uani d 1 . .
    C C12 0.4157(5) 0.0753(5) -0.0206(3) 0.0171(14) Uani d 1 . .
    C C13 0.9406(6) 0.0548(6) 0.1450(4) 0.0255(16) Uani d 1 . .
    C C14 0.9707(6) 0.0254(5) 0.0699(4) 0.0233(16) Uani d 1 . .
    C C15 1.0804(5) -0.0119(6) 0.0676(3) 0.0236(16) Uani d 1 . .
    C C16 1.1077(6) -0.0371(6) 0.0006(4) 0.0256(16) Uani d 1 . .
    O O9 0.6305(4) 0.1245(4) 0.2867(3) 0.0305(12) Uani d 1 . .
    O O10 1.0752(4) 0.3383(4) 0.1859(2) 0.0315(12) Uani d 1 . .
    C C17 0.5732(8) 0.0626(7) 0.3327(5) 0.062(3) Uani d 1 . .
    H H17A 0.6241 0.0039 0.3585 0.075 Uiso calc 0.48(4) A 1
    H H17B 0.5020 0.0304 0.3004 0.075 Uiso calc 0.48(4) A 1
    H H17C 0.6299 0.0316 0.3771 0.075 Uiso calc 0.52(4) A 2
    H H17D 0.5294 0.0031 0.3023 0.075 Uiso calc 0.52(4) A 2
    C C18 0.544(3) 0.1357(7) 0.3906(13) 0.046(8) Uani d 0.48(4) A 1
    H H18A 0.6024 0.1297 0.4401 0.055 Uiso calc 0.48(4) A 1
    H H18B 0.4673 0.1178 0.3990 0.055 Uiso calc 0.48(4) A 1
    C C21 0.4935(15) 0.1368(7) 0.3593(17) 0.044(6) Uani d 0.52(4) A 2
    H H21A 0.4879 0.1175 0.4117 0.053 Uiso calc 0.52(4) A 2
    H H21B 0.4153 0.1338 0.3245 0.053 Uiso calc 0.52(4) A 2
    C C19 0.5440(8) 0.2459(7) 0.3585(5) 0.065(3) Uani d 1 . .
    H H19A 0.5796 0.2976 0.3993 0.078 Uiso calc 0.48(4) A 1
    H H19B 0.4641 0.2696 0.3348 0.078 Uiso calc 0.48(4) A 1
    H H19C 0.5939 0.2643 0.4095 0.078 Uiso calc 0.52(4) A 2
    H H19D 0.4826 0.3009 0.3440 0.078 Uiso calc 0.52(4) A 2
    C C20 0.6139(7) 0.2383(6) 0.2990(5) 0.046(2) Uani d 1 . .
    H H20A 0.5722 0.2730 0.2506 0.055 Uiso calc 1 . .
    H H20B 0.6894 0.2746 0.3175 0.055 Uiso calc 1 . .
    C C22 1.0721(13) 0.337(3) 0.1044(4) 0.036(13) Uani d 0.531(17) B 3
    H H22A 1.0110 0.3858 0.0757 0.044 Uiso calc 0.531(17) B 3
    H H22B 1.0571 0.2637 0.0832 0.044 Uiso calc 0.531(17) B 3
    C C23 1.1889(11) 0.3754(18) 0.0989(8) 0.059(6) Uani d 0.531(17) B 3
    H H23A 1.2177 0.3313 0.0615 0.071 Uiso calc 0.531(17) B 3
    H H23B 1.1854 0.4514 0.0822 0.071 Uiso calc 0.531(17) B 3
    C C24 1.2664(13) 0.3637(18) 0.1776(7) 0.057(6) Uani d 0.531(17) B 3
    H H24A 1.3007 0.4340 0.1964 0.069 Uiso calc 0.531(17) B 3
    H H24B 1.3298 0.3127 0.1767 0.069 Uiso calc 0.531(17) B 3
    C C25 1.1943(7) 0.3222(17) 0.2292(8) 0.044(5) Uani d 0.531(17) B 3
    H H25A 1.2099 0.2450 0.2408 0.053 Uiso calc 0.531(17) B 3
    H H25B 1.2102 0.3629 0.2780 0.053 Uiso calc 0.531(17) B 3
    C C26 1.1923(7) 0.3668(15) 0.2270(8) 0.028(5) Uani d 0.469(17) B 4
    H H26A 1.2082 0.3472 0.2820 0.034 Uiso calc 0.469(17) B 4
    H H26B 1.2085 0.4441 0.2219 0.034 Uiso calc 0.469(17) B 4
    C C27 1.2578(19) 0.297(2) 0.1839(9) 0.085(8) Uani d 0.469(17) B 4
    H H27A 1.3343 0.3295 0.1862 0.102 Uiso calc 0.469(17) B 4
    H H27B 1.2702 0.2253 0.2082 0.102 Uiso calc 0.469(17) B 4
    C C28 1.1923(13) 0.2859(18) 0.1020(9) 0.050(6) Uani d 0.469(17) B 4
    H H28A 1.1890 0.2100 0.0849 0.060 Uiso calc 0.469(17) B 4
    H H28B 1.2265 0.3305 0.0675 0.060 Uiso calc 0.469(17) B 4
    C C29 1.0754(15) 0.326(3) 0.1053(5) 0.046(18) Uani d 0.469(17) B 4
    H H29A 1.0597 0.3965 0.0786 0.056 Uiso calc 0.469(17) B 4
    H H29B 1.0149 0.2749 0.0799 0.056 Uiso calc 0.469(17) B 4
loop_
    _atom_site_aniso_label
    _atom_site_aniso_U_11
    _atom_site_aniso_U_22
    _atom_site_aniso_U_33
    _atom_site_aniso_U_12
    _atom_site_aniso_U_13
    _atom_site_aniso_U_23
    Zn1 0.0188(4) 0.0257(5) 0.0107(3) -0.0033(3) 0.0004(3) -0.0011(4)
    Zn2 0.0196(4) 0.0255(5) 0.0122(4) 0.0005(4) 0.0004(3) -0.0040(4)
    F1 0.017(2) 0.068(3) 0.022(2) 0.012(2) 0.0021(17) 0.008(2)
    F2 0.034(2) 0.067(3) 0.0146(19) 0.015(2) 0.0089(18) 0.004(2)
    F3 0.017(2) 0.058(3) 0.026(2) 0.006(2) 0.0027(17) 0.009(2)
    F4 0.026(2) 0.061(3) 0.018(2) 0.012(2) 0.0071(18) 0.003(2)
    F5 0.035(2) 0.047(3) 0.0158(18) 0.0017(19) 0.0109(17) 0.012(2)
    F6 0.038(2) 0.034(3) 0.021(2) 0.0058(18) 0.0038(18) 0.0145(19)
    F7 0.033(2) 0.059(3) 0.019(2) -0.002(2) 0.0005(18) 0.010(2)
    F8 0.022(2) 0.057(3) 0.029(2) -0.005(2) 0.0049(18) 0.009(2)
    O1 0.022(3) 0.036(3) 0.025(3) 0.007(2) -0.003(2) -0.006(2)
    O2 0.019(2) 0.031(3) 0.013(2) 0.003(2) -0.0070(19) -0.002(2)
    O3 0.041(3) 0.026(3) 0.023(3) -0.001(2) 0.001(2) 0.008(2)
    O4 0.021(2) 0.030(3) 0.011(2) 0.002(2) 0.0017(19) 0.001(2)
    O5 0.025(2) 0.027(3) 0.013(2) 0.003(2) -0.0051(19) -0.007(2)
    O6 0.023(2) 0.026(3) 0.016(2) 0.006(2) 0.0026(19) -0.005(2)
    O7 0.032(3) 0.039(3) 0.026(3) -0.010(2) 0.016(2) -0.012(2)
    O8 0.025(3) 0.032(3) 0.022(2) -0.014(2) 0.007(2) -0.005(2)
    C1 0.018(3) 0.025(4) 0.012(3) 0.001(3) 0.000(3) 0.001(3)
    C2 0.018(3) 0.033(4) 0.013(3) -0.002(3) 0.001(3) 0.000(3)
    C3 0.026(4) 0.028(4) 0.011(3) -0.002(3) 0.003(3) -0.006(3)
    C4 0.025(4) 0.023(4) 0.016(3) -0.004(3) 0.003(3) 0.005(3)
    C5 0.017(3) 0.023(4) 0.020(3) -0.002(3) 0.000(3) 0.004(3)
    C6 0.018(3) 0.032(4) 0.010(3) 0.002(3) -0.003(3) 0.001(3)
    C7 0.019(3) 0.029(4) 0.012(3) -0.002(3) 0.003(3) 0.004(3)
    C8 0.030(4) 0.019(4) 0.017(3) -0.005(3) 0.003(3) -0.003(3)
    C9 0.025(4) 0.016(4) 0.013(3) 0.000(3) 0.001(3) 0.000(3)
    C10 0.017(3) 0.026(4) 0.014(3) -0.001(3) 0.000(3) -0.002(3)
    C11 0.022(3) 0.021(4) 0.014(3) 0.000(3) 0.003(3) 0.003(3)
    C12 0.013(3) 0.019(4) 0.016(3) -0.002(3) -0.002(3) 0.004(3)
    C13 0.031(4) 0.025(4) 0.023(4) -0.005(3) 0.012(3) 0.001(3)
    C14 0.028(4) 0.021(4) 0.020(3) -0.003(3) 0.006(3) 0.001(3)
    C15 0.024(4) 0.028(4) 0.016(3) -0.001(3) 0.001(3) 0.002(3)
    C16 0.025(4) 0.031(5) 0.022(4) -0.006(3) 0.007(3) 0.003(3)
    O9 0.031(3) 0.026(3) 0.040(3) -0.002(2) 0.019(2) -0.002(2)
    O10 0.024(3) 0.045(3) 0.025(3) -0.010(2) 0.007(2) -0.009(2)
    C17 0.078(7) 0.047(6) 0.084(7) 0.001(5) 0.061(6) -0.003(5)
    C18 0.062(18) 0.048(13) 0.038(12) 0.003(9) 0.031(13) -0.006(10)
    C21 0.045(6) 0.045(6) 0.045(6) -0.001(2) 0.012(2) -0.001(2)
    C19 0.086(7) 0.050(7) 0.073(6) -0.008(6) 0.046(6) -0.003(6)
    C20 0.059(5) 0.030(5) 0.055(5) -0.003(4) 0.026(4) 0.008(4)
    C22 0.037(13) 0.037(13) 0.036(13) 0.000(2) 0.011(4) -0.001(2)
    C23 0.059(6) 0.061(6) 0.059(6) 0.001(2) 0.017(2) -0.001(2)
    C24 0.056(6) 0.059(6) 0.058(6) 0.002(2) 0.016(2) 0.000(2)
    C25 0.043(5) 0.045(5) 0.044(5) 0.000(2) 0.011(2) -0.001(2)
    C26 0.027(5) 0.028(5) 0.029(5) 0.000(2) 0.007(2) -0.001(2)
    C27 0.084(9) 0.085(9) 0.085(9) -0.001(2) 0.021(3) 0.001(2)
    C28 0.050(6) 0.051(6) 0.050(6) -0.001(2) 0.014(2) 0.001(2)
    C29 0.047(18) 0.047(18) 0.046(18) 0.000(2) 0.013(5) -0.001(2)
_geom_special_details
;
<b>Geometry</b>. All e.s.d.'s (except the e.s.d. in the dihedral angle between
two l.s. planes) are estimated using the full covariance matrix. The cell
e.s.d.'s are taken into account individually in the estimation of e.s.d.'s in
distances, angles and torsion angles; correlations between e.s.d.'s in cell
parameters are only used when they are defined by crystal symmetry. An
approximate (isotropic) treatment of cell e.s.d.'s is used for estimating
e.s.d.'s involving l.s. planes.
<b>Refinement</b>. Refinement of F^2^ against ALL reflections. The weighted
<i>R</i>-factor <i>wR</i> and goodness of fit S are based on F^2^,
conventional <i>R</i>-factors <i>R</i> are based on F, with F set to zero for
negative F^2^. The threshold expression of F^2^ > 2sigma(F^2^) is used only
for calculating <i>R</i>-factors(gt) <i>etc</i>. and is not relevant to the
choice of reflections for refinement. <i>R</i>-factors based on F^2^ are
statistically about twice as large as those based on F, and R-- factors based
on ALL data will be even larger.
;
loop_
    _geom_bond_atom_site_label_1
    _geom_bond_atom_site_label_2
    _geom_bond_site_symmetry_2
    _geom_bond_distance
    _geom_bond_publ_flag
    Zn1 O2 . 1.988(4) ?
    Zn1 O6 2_655 2.034(4) ?
    Zn1 O8 . 2.043(4) ?
    Zn1 O4 4_666 2.058(4) ?
    Zn1 O10 . 2.084(4) ?
    Zn2 O5 . 1.998(4) ?
    Zn2 O1 . 2.007(5) ?
    Zn2 O7 . 2.055(4) ?
    Zn2 O4 4_666 2.122(4) ?
    Zn2 O9 . 2.136(4) ?
    Zn2 O3 4_666 2.319(4) ?
    F1 C2 . 1.348(7) ?
    F2 C3 . 1.357(7) ?
    F3 C5 . 1.362(7) ?
    F4 C6 . 1.338(7) ?
    F5 C11 . 1.344(7) ?
    F6 C12 . 1.354(7) ?
    F7 C15 . 1.352(6) ?
    F8 C16 . 1.352(7) ?
    O1 C7 . 1.262(7) ?
    O2 C7 . 1.256(7) ?
    O3 C8 . 1.231(7) ?
    O4 C8 . 1.280(7) ?
    O5 C9 . 1.253(7) ?
    O6 C9 . 1.246(7) ?
    O7 C13 . 1.241(7) ?
    O8 C13 . 1.243(7) ?
    C1 C2 . 1.393(8) ?
    C1 C6 . 1.402(8) ?
    C1 C7 . 1.499(8) ?
    C2 C3 . 1.372(8) ?
    C3 C4 . 1.382(8) ?
    C4 C5 . 1.366(8) ?
    C4 C8 . 1.512(8) ?
    C5 C6 . 1.365(8) ?
    C9 C10 . 1.521(8) ?
    C10 C12 3_655 1.365(8) ?
    C10 C11 . 1.387(8) ?
    C11 C12 . 1.388(8) ?
    C12 C10 3_655 1.365(8) ?
    C13 C14 . 1.522(8) ?
    C14 C16 3_755 1.388(8) ?
    C14 C15 . 1.398(8) ?
    C15 C16 . 1.358(8) ?
    C16 C14 3_755 1.388(8) ?
    O9 C17 . 1.420(9) ?
    O9 C20 . 1.454(8) ?
    O10 C22 . 1.455(6) ?
    O10 C29 . 1.456(6) ?
    O10 C26 . 1.457(6) ?
    O10 C25 . 1.459(6) ?
    C17 C18 . 1.484(9) ?
    C17 C21 . 1.485(9) ?
    C17 H17A . 0.9900 ?
    C17 H17B . 0.9900 ?
    C17 H17C . 0.9900 ?
    C17 H17D . 0.9900 ?
    C18 C19 . 1.487(9) ?
    C18 H18A . 0.9900 ?
    C18 H18B . 0.9900 ?
    C21 C19 . 1.485(9) ?
    C21 H21A . 0.9900 ?
    C21 H21B . 0.9900 ?
    C19 C20 . 1.511(10) ?
    C19 H19A . 0.9900 ?
    C19 H19B . 0.9900 ?
    C19 H19C . 0.9900 ?
    C19 H19D . 0.9900 ?
    C20 H20A . 0.9900 ?
    C20 H20B . 0.9900 ?
    C22 C23 . 1.498(8) ?
    C22 H22A . 0.9900 ?
    C22 H22B . 0.9900 ?
    C23 C24 . 1.497(8) ?
    C23 H23A . 0.9900 ?
    C23 H23B . 0.9900 ?
    C24 C25 . 1.501(8) ?
    C24 H24A . 0.9900 ?
    C24 H24B . 0.9900 ?
    C25 H25A . 0.9900 ?
    C25 H25B . 0.9900 ?
    C26 C27 . 1.501(8) ?
    C26 H26A . 0.9900 ?
    C26 H26B . 0.9900 ?
    C27 C28 . 1.496(8) ?
    C27 H27A . 0.9900 ?
    C27 H27B . 0.9900 ?
    C28 C29 . 1.498(8) ?
    C28 H28A . 0.9900 ?
    C28 H28B . 0.9900 ?
    C29 H29A . 0.9900 ?
    C29 H29B . 0.9900 ?
loop_
    _geom_contact_atom_site_label_1
    _geom_contact_atom_site_label_2
    _geom_contact_distance
    _geom_contact_site_symmetry_1
    _geom_contact_site_symmetry_2
    _geom_contact_publ_flag
    ? ? ? ? ? ?
loop_
    _geom_angle_atom_site_label_1
    _geom_angle_atom_site_label_2
    _geom_angle_atom_site_label_3
    _geom_angle_site_symmetry_1
    _geom_angle_site_symmetry_3
    _geom_angle
    _geom_angle_publ_flag
    O2 Zn1 O6 . 2_655 128.65(18) ?
    O2 Zn1 O8 . . 96.92(18) ?
    O6 Zn1 O8 2_655 . 134.23(17) ?
    O2 Zn1 O4 . 4_666 100.81(17) ?
    O6 Zn1 O4 2_655 4_666 87.19(16) ?
    O8 Zn1 O4 . 4_666 88.21(18) ?
    O2 Zn1 O10 . . 93.25(17) ?
    O6 Zn1 O10 2_655 . 87.80(17) ?
    O8 Zn1 O10 . . 85.27(18) ?
    O4 Zn1 O10 4_666 . 165.12(17) ?
    O5 Zn2 O1 . . 110.81(17) ?
    O5 Zn2 O7 . . 93.75(18) ?
    O1 Zn2 O7 . . 90.97(19) ?
    O5 Zn2 O4 . 4_666 151.45(16) ?
    O1 Zn2 O4 . 4_666 96.62(18) ?
    O7 Zn2 O4 . 4_666 93.52(16) ?
    O5 Zn2 O9 . . 88.31(18) ?
    O1 Zn2 O9 . . 87.05(18) ?
    O7 Zn2 O9 . . 177.55(19) ?
    O4 Zn2 O9 4_666 . 85.28(16) ?
    O5 Zn2 O3 . 4_666 92.81(16) ?
    O1 Zn2 O3 . 4_666 155.73(18) ?
    O7 Zn2 O3 . 4_666 93.03(17) ?
    O4 Zn2 O3 4_666 4_666 59.25(17) ?
    O9 Zn2 O3 . 4_666 88.19(17) ?
    C7 O1 Zn2 . . 133.9(4) ?
    C7 O2 Zn1 . . 132.9(4) ?
    C8 O3 Zn2 . 4_565 85.2(4) ?
    C8 O4 Zn1 . 4_565 135.1(4) ?
    C8 O4 Zn2 . 4_565 92.9(4) ?
    Zn1 O4 Zn2 4_565 4_565 112.04(18) ?
    C9 O5 Zn2 . . 134.8(4) ?
    C9 O6 Zn1 . 2_645 113.0(4) ?
    C13 O7 Zn2 . . 129.1(4) ?
    C13 O8 Zn1 . . 126.5(4) ?
    C2 C1 C6 . . 116.3(5) ?
    C2 C1 C7 . . 122.6(5) ?
    C6 C1 C7 . . 120.9(5) ?
    F1 C2 C3 . . 118.8(5) ?
    F1 C2 C1 . . 119.8(5) ?
    C3 C2 C1 . . 121.3(6) ?
    F2 C3 C2 . . 118.5(6) ?
    F2 C3 C4 . . 119.4(5) ?
    C2 C3 C4 . . 122.0(6) ?
    C5 C4 C3 . . 116.4(6) ?
    C5 C4 C8 . . 119.1(5) ?
    C3 C4 C8 . . 124.3(6) ?
    F3 C5 C4 . . 119.2(5) ?
    F3 C5 C6 . . 117.5(6) ?
    C4 C5 C6 . . 123.1(6) ?
    F4 C6 C5 . . 119.4(5) ?
    F4 C6 C1 . . 119.9(5) ?
    C5 C6 C1 . . 120.6(6) ?
    O2 C7 O1 . . 127.7(6) ?
    O2 C7 C1 . . 118.4(6) ?
    O1 C7 C1 . . 114.0(5) ?
    O3 C8 O4 . . 122.6(6) ?
    O3 C8 C4 . . 121.0(6) ?
    O4 C8 C4 . . 116.2(6) ?
    O6 C9 O5 . . 122.8(5) ?
    O6 C9 C10 . . 117.7(5) ?
    O5 C9 C10 . . 119.5(6) ?
    C12 C10 C11 3_655 . 117.4(6) ?
    C12 C10 C9 3_655 . 121.7(6) ?
    C11 C10 C9 . . 120.8(6) ?
    F5 C11 C12 . . 119.5(5) ?
    F5 C11 C10 . . 120.2(5) ?
    C12 C11 C10 . . 120.3(6) ?
    F6 C12 C10 . 3_655 119.7(5) ?
    F6 C12 C11 . . 118.1(5) ?
    C10 C12 C11 3_655 . 122.2(6) ?
    O7 C13 O8 . . 129.8(6) ?
    O7 C13 C14 . . 115.7(6) ?
    O8 C13 C14 . . 114.5(6) ?
    C16 C14 C15 3_755 . 115.9(6) ?
    C16 C14 C13 3_755 . 122.1(6) ?
    C15 C14 C13 . . 122.0(6) ?
    F7 C15 C16 . . 118.8(6) ?
    F7 C15 C14 . . 119.0(6) ?
    C16 C15 C14 . . 122.1(6) ?
    F8 C16 C15 . . 119.3(6) ?
    F8 C16 C14 . 3_755 118.7(6) ?
    C15 C16 C14 . 3_755 122.0(6) ?
    C17 O9 C20 . . 109.7(5) ?
    C17 O9 Zn2 . . 125.7(4) ?
    C20 O9 Zn2 . . 124.1(4) ?
    C29 O10 C26 . . 107.2(11) ?
    C22 O10 C25 . . 108.6(9) ?
    C22 O10 Zn1 . . 122.9(8) ?
    C29 O10 Zn1 . . 120.9(12) ?
    C26 O10 Zn1 . . 126.0(8) ?
    C25 O10 Zn1 . . 113.8(6) ?
    O9 C17 C18 . . 107.7(8) ?
    O9 C17 C21 . . 106.6(9) ?
    O9 C17 H17A . . 110.2 ?
    C18 C17 H17A . . 110.2 ?
    O9 C17 H17B . . 110.2 ?
    C18 C17 H17B . . 110.2 ?
    H17A C17 H17B . . 108.5 ?
    O9 C17 H17C . . 110.4 ?
    C21 C17 H17C . . 110.4 ?
    O9 C17 H17D . . 110.4 ?
    C21 C17 H17D . . 110.4 ?
    H17C C17 H17D . . 108.6 ?
    C17 C18 C19 . . 105.7(9) ?
    C17 C18 H18A . . 110.6 ?
    C19 C18 H18A . . 110.6 ?
    C17 C18 H18B . . 110.6 ?
    C19 C18 H18B . . 110.6 ?
    H18A C18 H18B . . 108.7 ?
    C17 C21 C19 . . 105.8(9) ?
    C17 C21 H21A . . 110.6 ?
    C19 C21 H21A . . 110.6 ?
    C17 C21 H21B . . 110.6 ?
    C19 C21 H21B . . 110.6 ?
    H21A C21 H21B . . 108.7 ?
    C21 C19 C20 . . 104.2(9) ?
    C18 C19 C20 . . 105.5(8) ?
    C18 C19 H19A . . 110.6 ?
    C20 C19 H19A . . 110.6 ?
    C18 C19 H19B . . 110.6 ?
    C20 C19 H19B . . 110.6 ?
    H19A C19 H19B . . 108.8 ?
    C21 C19 H19C . . 110.9 ?
    C20 C19 H19C . . 110.9 ?
    C21 C19 H19D . . 110.9 ?
    C20 C19 H19D . . 110.9 ?
    H19C C19 H19D . . 108.9 ?
    O9 C20 C19 . . 106.7(6) ?
    O9 C20 H20A . . 110.4 ?
    C19 C20 H20A . . 110.4 ?
    O9 C20 H20B . . 110.4 ?
    C19 C20 H20B . . 110.4 ?
    H20A C20 H20B . . 108.6 ?
    O10 C22 C23 . . 105.5(10) ?
    O10 C22 H22A . . 110.6 ?
    C23 C22 H22A . . 110.6 ?
    O10 C22 H22B . . 110.6 ?
    C23 C22 H22B . . 110.6 ?
    H22A C22 H22B . . 108.8 ?
    C24 C23 C22 . . 106.1(12) ?
    C24 C23 H23A . . 110.5 ?
    C22 C23 H23A . . 110.5 ?
    C24 C23 H23B . . 110.5 ?
    C22 C23 H23B . . 110.5 ?
    H23A C23 H23B . . 108.7 ?
    C23 C24 C25 . . 107.5(11) ?
    C23 C24 H24A . . 110.2 ?
    C25 C24 H24A . . 110.2 ?
    C23 C24 H24B . . 110.2 ?
    C25 C24 H24B . . 110.2 ?
    H24A C24 H24B . . 108.5 ?
    O10 C25 C24 . . 104.7(9) ?
    O10 C25 H25A . . 110.8 ?
    C24 C25 H25A . . 110.8 ?
    O10 C25 H25B . . 110.8 ?
    C24 C25 H25B . . 110.8 ?
    H25A C25 H25B . . 108.9 ?
    O10 C26 C27 . . 98.8(11) ?
    O10 C26 H26A . . 112.0 ?
    C27 C26 H26A . . 112.0 ?
    O10 C26 H26B . . 112.0 ?
    C27 C26 H26B . . 112.0 ?
    H26A C26 H26B . . 109.7 ?
    C28 C27 C26 . . 110.3(14) ?
    C28 C27 H27A . . 109.6 ?
    C26 C27 H27A . . 109.6 ?
    C28 C27 H27B . . 109.6 ?
    C26 C27 H27B . . 109.6 ?
    H27A C27 H27B . . 108.1 ?
    C27 C28 C29 . . 101.5(14) ?
    C27 C28 H28A . . 111.5 ?
    C29 C28 H28A . . 111.5 ?
    C27 C28 H28B . . 111.5 ?
    C29 C28 H28B . . 111.5 ?
    H28A C28 H28B . . 109.3 ?
    O10 C29 C28 . . 107.4(11) ?
    O10 C29 H29A . . 110.2 ?
    C28 C29 H29A . . 110.2 ?
    O10 C29 H29B . . 110.2 ?
    C28 C29 H29B . . 110.2 ?
    H29A C29 H29B . . 108.5 ?
loop_
    _geom_torsion_atom_site_label_1
    _geom_torsion_atom_site_label_2
    _geom_torsion_atom_site_label_3
    _geom_torsion_atom_site_label_4
    _geom_torsion_site_symmetry_1
    _geom_torsion_site_symmetry_2
    _geom_torsion_site_symmetry_3
    _geom_torsion_site_symmetry_4
    _geom_torsion
    _geom_torsion_publ_flag
    C6 C1 C2 F1 . . . . -179.6(6) ?
    C7 C1 C2 F1 . . . . -4.0(10) ?
    C6 C1 C2 C3 . . . . -2.3(10) ?
    C7 C1 C2 C3 . . . . 173.3(6) ?
    F1 C2 C3 F2 . . . . 2.6(10) ?
    C1 C2 C3 F2 . . . . -174.8(6) ?
    F1 C2 C3 C4 . . . . -180.0(6) ?
    C1 C2 C3 C4 . . . . 2.7(11) ?
    F2 C3 C4 C5 . . . . 178.0(6) ?
    C2 C3 C4 C5 . . . . 0.6(10) ?
    F2 C3 C4 C8 . . . . 4.0(10) ?
    C2 C3 C4 C8 . . . . -173.4(6) ?
    C3 C4 C5 F3 . . . . 179.2(6) ?
    C8 C4 C5 F3 . . . . -6.4(10) ?
    C3 C4 C5 C6 . . . . -4.3(10) ?
    C8 C4 C5 C6 . . . . 170.0(6) ?
    F3 C5 C6 F4 . . . . 0.0(9) ?
    C4 C5 C6 F4 . . . . -176.5(6) ?
    F3 C5 C6 C1 . . . . -178.7(6) ?
    C4 C5 C6 C1 . . . . 4.8(11) ?
    C2 C1 C6 F4 . . . . -180.0(6) ?
    C7 C1 C6 F4 . . . . 4.3(10) ?
    C2 C1 C6 C5 . . . . -1.3(10) ?
    C7 C1 C6 C5 . . . . -177.0(6) ?
    Zn1 O2 C7 O1 . . . . 0.7(10) ?
    Zn1 O2 C7 C1 . . . . -179.3(4) ?
    Zn2 O1 C7 O2 . . . . -11.3(11) ?
    Zn2 O1 C7 C1 . . . . 168.7(4) ?
    C2 C1 C7 O2 . . . . 49.9(9) ?
    C6 C1 C7 O2 . . . . -134.7(7) ?
    C2 C1 C7 O1 . . . . -130.1(7) ?
    C6 C1 C7 O1 . . . . 45.3(9) ?
    Zn2 O3 C8 O4 4_565 . . . 0.1(6) ?
    Zn2 O3 C8 C4 4_565 . . . -175.0(6) ?
    Zn1 O4 C8 O3 4_565 . . . 125.7(6) ?
    Zn2 O4 C8 O3 4_565 . . . -0.1(7) ?
    Zn1 O4 C8 C4 4_565 . . . -59.0(8) ?
    Zn2 O4 C8 C4 4_565 . . . 175.3(5) ?
    Zn1 O4 C8 Zn2 4_565 . . 4_565 125.8(5) ?
    C5 C4 C8 O3 . . . . 73.2(9) ?
    C3 C4 C8 O3 . . . . -113.0(8) ?
    C5 C4 C8 O4 . . . . -102.3(7) ?
    C3 C4 C8 O4 . . . . 71.6(9) ?
    Zn1 O6 C9 O5 2_645 . . . -11.4(8) ?
    Zn1 O6 C9 C10 2_645 . . . 167.6(4) ?
    Zn2 O5 C9 O6 . . . . -149.5(5) ?
    Zn2 O5 C9 C10 . . . . 31.5(9) ?
    O6 C9 C10 C12 . . . 3_655 -106.3(7) ?
    O5 C9 C10 C12 . . . 3_655 72.7(8) ?
    O6 C9 C10 C11 . . . . 73.4(8) ?
    O5 C9 C10 C11 . . . . -107.6(7) ?
    C12 C10 C11 F5 3_655 . . . -178.4(6) ?
    C9 C10 C11 F5 . . . . 2.0(9) ?
    C12 C10 C11 C12 3_655 . . . 0.6(10) ?
    C9 C10 C11 C12 . . . . -179.1(6) ?
    F5 C11 C12 F6 . . . . -0.7(9) ?
    C10 C11 C12 F6 . . . . -179.7(5) ?
    F5 C11 C12 C10 . . . 3_655 178.3(6) ?
    C10 C11 C12 C10 . . . 3_655 -0.6(11) ?
    Zn2 O7 C13 O8 . . . . 23.7(11) ?
    Zn2 O7 C13 C14 . . . . -152.8(4) ?
    Zn1 O8 C13 O7 . . . . -45.1(11) ?
    Zn1 O8 C13 C14 . . . . 131.4(5) ?
    O7 C13 C14 C16 . . . 3_755 55.4(9) ?
    O8 C13 C14 C16 . . . 3_755 -121.6(7) ?
    O7 C13 C14 C15 . . . . -126.7(7) ?
    O8 C13 C14 C15 . . . . 56.2(9) ?
    C16 C14 C15 F7 3_755 . . . -178.0(6) ?
    C13 C14 C15 F7 . . . . 4.0(10) ?
    C16 C14 C15 C16 3_755 . . . -1.4(11) ?
    C13 C14 C15 C16 . . . . -179.3(7) ?
    F7 C15 C16 F8 . . . . -0.6(10) ?
    C14 C15 C16 F8 . . . . -177.3(6) ?
    F7 C15 C16 C14 . . . 3_755 178.1(6) ?
    C14 C15 C16 C14 . . . 3_755 1.4(12) ?
    C20 O9 C17 C18 . . . . -14.5(17) ?
    Zn2 O9 C17 C18 . . . . 157.5(15) ?
    C20 O9 C17 C21 . . . . 14.8(14) ?
    Zn2 O9 C17 C21 . . . . -173.2(11) ?
    O9 C17 C18 C19 . . . . 22(3) ?
    C21 C17 C18 C19 . . . . -70.7(8) ?
    O9 C17 C21 C19 . . . . -26(2) ?
    C18 C17 C21 C19 . . . . 70.9(8) ?
    C17 C21 C19 C18 . . . . -70.7(8) ?
    C17 C21 C19 C20 . . . . 26(2) ?
    C17 C18 C19 C21 . . . . 70.8(8) ?
    C17 C18 C19 C20 . . . . -20(3) ?
    C17 O9 C20 C19 . . . . 1.6(9) ?
    Zn2 O9 C20 C19 . . . . -170.6(5) ?
    C21 C19 C20 O9 . . . . -17.1(14) ?
    C18 C19 C20 O9 . . . . 11.8(17) ?
    C29 O10 C22 C23 . . . . -94(13) ?
    C26 O10 C22 C23 . . . . -5(2) ?
    C25 O10 C22 C23 . . . . -28(3) ?
    Zn1 O10 C22 C23 . . . . -164.3(13) ?
    O10 C22 C23 C24 . . . . 18(3) ?
    C22 C23 C24 C25 . . . . -2(2) ?
    C22 O10 C25 C24 . . . . 27(2) ?
    C29 O10 C25 C24 . . . . 32(2) ?
    C26 O10 C25 C24 . . . . -64(2) ?
    Zn1 O10 C25 C24 . . . . 167.3(13) ?
    C23 C24 C25 O10 . . . . -15(2) ?
    C22 O10 C26 C27 . . . . -44(2) ?
    C29 O10 C26 C27 . . . . -38(2) ?
    C25 O10 C26 C27 . . . . 53(2) ?
    Zn1 O10 C26 C27 . . . . 114.9(15) ?
    O10 C26 C27 C28 . . . . 32(3) ?
    C26 C27 C28 C29 . . . . -14(3) ?
    C22 O10 C29 C28 . . . . 124(15) ?
    C26 O10 C29 C28 . . . . 32(3) ?
    C25 O10 C29 C28 . . . . 9(3) ?
    Zn1 O10 C29 C28 . . . . -122.8(17) ?
    C27 C28 C29 O10 . . . . -10(3) ?
loop_
    _geom_hbond_atom_site_label_D
    _geom_hbond_atom_site_label_H
    _geom_hbond_atom_site_label_A
    _geom_hbond_site_symmetry_D
    _geom_hbond_site_symmetry_H
    _geom_hbond_site_symmetry_A
    _geom_hbond_distance_DH
    _geom_hbond_distance_HA
    _geom_hbond_distance_DA
    _geom_hbond_angle_DHA
    _geom_hbond_publ_flag
    ? ? ? ? ? ? ? ? ? ? ?
_iucr_refine_instructions_details
;
TITL ZnF4BDC in P2(1)/n
CELL 0.71073  11.9339  12.4369  17.9627  90.000 104.051  90.000
ZERR   4.00   0.0008   0.0009   0.0012   0.000   0.001   0.000
LATT 1
SYMM 0.5-X, 0.5+Y, 0.5-Z
SFAC C  H  O  F  Zn
UNIT 96 64 40 32 8
SIZE 0.05 0.05 0.10
TEMP -100
L.S. 26
ACTA
SHEL 999 0.76
BOND $H
BIND O10 C26
BIND O10 C29
CONF
FMAP 2
PLAN 5
DEFS 0.005
SADI O10 C22 O10 C25 O10 C26 O10 C29
SADI C22 C23 C23 C24 C24 C25 C26 C27 C27 C28 C28 C29
SADI C17 C18 C17 C21 C18 C19 C21 C19
ISOR 0.002 C21 C22 > C25
ISOR 0.002 C26 > C29
WGHT    0.051900
FVAR       0.19671   0.47656   0.53126
ZN1   5    0.953914    0.258345    0.231742    11.00000    0.01885    0.02574 =
         0.01074   -0.00334    0.00040   -0.00108
ZN2   5    0.743595    0.062953    0.221257    11.00000    0.01962    0.02550 =
         0.01224    0.00047    0.00040   -0.00404
F1    4    0.794631    0.313155   -0.019263    11.00000    0.01721    0.06779 =
         0.02166    0.01200    0.00212    0.00818
F2    4    0.646808    0.379666   -0.147473    11.00000    0.03387    0.06717 =
         0.01459    0.01502    0.00891    0.00410
F3    4    0.347563    0.389321   -0.017645    11.00000    0.01735    0.05836 =
         0.02590    0.00558    0.00275    0.00876
F4    4    0.489020    0.308445    0.106983    11.00000    0.02613    0.06137 =
         0.01836    0.01175    0.00713    0.00307
F5    4    0.382878    0.067277    0.103564    11.00000    0.03505    0.04726 =
         0.01580    0.00170    0.01088    0.01207
F6    4    0.331847    0.150903   -0.038543    11.00000    0.03754    0.03376 =
         0.02108    0.00577    0.00377    0.01447
F7    4    1.159970   -0.028312    0.134338    11.00000    0.03274    0.05925 =
         0.01889   -0.00151    0.00046    0.01017
F8    4    1.213723   -0.076963    0.002351    11.00000    0.02242    0.05670 =
         0.02922   -0.00532    0.00494    0.00868
O1    3    0.680768    0.177442    0.143626    11.00000    0.02190    0.03630 =
         0.02533    0.00703   -0.00303   -0.00597
O2    3    0.823316    0.297215    0.144044    11.00000    0.01884    0.03143 =
         0.01343    0.00333   -0.00699   -0.00233
O3    3    0.358398    0.505812   -0.165723    11.00000    0.04130    0.02600 =
         0.02338   -0.00099    0.00055    0.00760
O4    3    0.371628    0.340413   -0.206470    11.00000    0.02089    0.03007 =
         0.01129    0.00202    0.00173    0.00055
O5    3    0.645393   -0.069000    0.201490    11.00000    0.02527    0.02718 =
         0.01320    0.00328   -0.00507   -0.00741
O6    3    0.482947   -0.159455    0.169009    11.00000    0.02276    0.02580 =
         0.01554    0.00620    0.00260   -0.00456
O7    3    0.853533    0.010323    0.156891    11.00000    0.03164    0.03937 =
         0.02610   -0.00977    0.01624   -0.01173
O8    3    1.004812    0.123722    0.183639    11.00000    0.02547    0.03201 =
         0.02248   -0.01352    0.00710   -0.00459
C1    1    0.647347    0.308116    0.048697    11.00000    0.01785    0.02475 =
         0.01195    0.00107    0.00023    0.00054
C2    1    0.683846    0.330856   -0.017620    11.00000    0.01840    0.03341 =
         0.01321   -0.00154    0.00093   -0.00046
C3    1    0.608082    0.367169   -0.082927    11.00000    0.02647    0.02829 =
         0.01147   -0.00226    0.00312   -0.00603
C4    1    0.493268    0.387159   -0.085506    11.00000    0.02465    0.02296 =
         0.01588   -0.00414    0.00285    0.00527
C5    1    0.459280    0.369813   -0.019137    11.00000    0.01718    0.02347 =
         0.01972   -0.00227    0.00008    0.00415
C6    1    0.530661    0.328189    0.045576    11.00000    0.01794    0.03151 =
         0.00956    0.00242   -0.00341    0.00055
C7    1    0.724834    0.257401    0.118113    11.00000    0.01930    0.02876 =
         0.01219   -0.00198    0.00268    0.00354
C8    1    0.403277    0.416126   -0.157638    11.00000    0.02978    0.01855 =
         0.01736   -0.00468    0.00283   -0.00262
C9    1    0.553592   -0.094102    0.154104    11.00000    0.02527    0.01607 =
         0.01304   -0.00022    0.00126    0.00035
C10   1    0.526442   -0.045040    0.074155    11.00000    0.01658    0.02600 =
         0.01437   -0.00081   -0.00029   -0.00212
C11   1    0.440858    0.032266    0.052816    11.00000    0.02223    0.02074 =
         0.01445    0.00033    0.00264    0.00296
C12   1    0.415728    0.075337   -0.020647    11.00000    0.01335    0.01920 =
         0.01603   -0.00248   -0.00175    0.00402
C13   1    0.940616    0.054775    0.144993    11.00000    0.03118    0.02514 =
         0.02279   -0.00500    0.01169    0.00131
C14   1    0.970709    0.025370    0.069911    11.00000    0.02833    0.02092 =
         0.02049   -0.00298    0.00578    0.00058
C15   1    1.080369   -0.011852    0.067591    11.00000    0.02412    0.02848 =
         0.01609   -0.00096    0.00066    0.00203
C16   1    1.107708   -0.037127    0.000600    11.00000    0.02456    0.03085 =
         0.02237   -0.00556    0.00731    0.00312
O9    3    0.630481    0.124518    0.286692    11.00000    0.03072    0.02609 =
         0.03983   -0.00167    0.01866   -0.00227
O10   3    1.075186    0.338308    0.185866    11.00000    0.02434    0.04542 =
         0.02509   -0.01015    0.00660   -0.00903
C17   1    0.573185    0.062611    0.332684    11.00000    0.07763    0.04668 =
         0.08374    0.00052    0.06145   -0.00342
AFIX  23
PART 1
H17A  2    0.624051    0.003868    0.358457    21.00000   -1.20000
H17B  2    0.501958    0.030382    0.300401    21.00000   -1.20000
AFIX  23
PART 2
H17C  2    0.629853    0.031597    0.377075   -21.00000   -1.20000
H17D  2    0.529380    0.003131    0.302282   -21.00000   -1.20000
PART 0
AFIX   0
PART 1
C18   1    0.544133    0.135654    0.390605    21.00000    0.06175    0.04792 =
         0.03844    0.00344    0.03061   -0.00617
AFIX  23
H18A  2    0.602382    0.129694    0.440140    21.00000   -1.20000
H18B  2    0.467273    0.117791    0.398963    21.00000   -1.20000
AFIX   0
PART 2
C21   1    0.493520    0.136848    0.359291   -21.00000    0.04454    0.04483 =
         0.04459   -0.00085    0.01196   -0.00076
AFIX  23
H21A  2    0.487928    0.117512    0.411730   -21.00000   -1.20000
H21B  2    0.415331    0.133785    0.324460   -21.00000   -1.20000
AFIX   0
PART 0
C19   1    0.543989    0.245891    0.358548    11.00000    0.08638    0.05023 =
         0.07304   -0.00822    0.04568   -0.00331
AFIX  23
PART 1
H19A  2    0.579634    0.297594    0.399346    21.00000   -1.20000
H19B  2    0.464131    0.269607    0.334761    21.00000   -1.20000
AFIX  23
PART 2
H19C  2    0.593886    0.264306    0.409502   -21.00000   -1.20000
H19D  2    0.482567    0.300871    0.344014   -21.00000   -1.20000
PART 0
AFIX   0
C20   1    0.613941    0.238350    0.299003    11.00000    0.05926    0.02956 =
         0.05526   -0.00286    0.02638    0.00762
AFIX  23
H20A  2    0.572217    0.273020    0.250581    11.00000   -1.20000
H20B  2    0.689440    0.274601    0.317496    11.00000   -1.20000
AFIX   0
PART 3
C22   1    1.072147    0.337219    0.104379    31.00000    0.03702    0.03712 =
         0.03576    0.00047    0.01071   -0.00064
AFIX  23
H22A  2    1.010990    0.385783    0.075715    31.00000   -1.20000
H22B  2    1.057083    0.263680    0.083219    31.00000   -1.20000
AFIX   0
C23   1    1.188930    0.375389    0.098887    31.00000    0.05946    0.06090 =
         0.05947    0.00116    0.01709   -0.00147
AFIX  23
H23A  2    1.217676    0.331329    0.061526    31.00000   -1.20000
H23B  2    1.185354    0.451444    0.082207    31.00000   -1.20000
AFIX   0
C24   1    1.266407    0.363670    0.177613    31.00000    0.05621    0.05860 =
         0.05766    0.00185    0.01573   -0.00046
AFIX  23
H24A  2    1.300740    0.434023    0.196388    31.00000   -1.20000
H24B  2    1.329763    0.312693    0.176675    31.00000   -1.20000
AFIX   0
C25   1    1.194257    0.322197    0.229203    31.00000    0.04283    0.04490 =
         0.04392   -0.00025    0.01096   -0.00121
AFIX  23
H25A  2    1.209943    0.245047    0.240789    31.00000   -1.20000
H25B  2    1.210206    0.362895    0.278013    31.00000   -1.20000
AFIX   0
PART 4
C26   1    1.192254    0.366797    0.227005   -31.00000    0.02729    0.02847 =
         0.02903   -0.00028    0.00687   -0.00095
AFIX  23
H26A  2    1.208186    0.347238    0.282003   -31.00000   -1.20000
H26B  2    1.208497    0.444150    0.221905   -31.00000   -1.20000
AFIX   0
C27   1    1.257799    0.297163    0.183934   -31.00000    0.08367    0.08529 =
         0.08529   -0.00054    0.02107    0.00099
AFIX  23
H27A  2    1.334346    0.329528    0.186204   -31.00000   -1.20000
H27B  2    1.270224    0.225266    0.208197   -31.00000   -1.20000
AFIX   0
C28   1    1.192277    0.285906    0.101997   -31.00000    0.04978    0.05094 =
         0.04995   -0.00138    0.01434    0.00139
AFIX  23
H28A  2    1.189005    0.210044    0.084907   -31.00000   -1.20000
H28B  2    1.226545    0.330452    0.067542   -31.00000   -1.20000
AFIX   0
C29   1    1.075384    0.326460    0.105265   -31.00000    0.04703    0.04722 =
         0.04602    0.00041    0.01278   -0.00065
AFIX  23
H29A  2    1.059734    0.396545    0.078634   -31.00000   -1.20000
H29B  2    1.014904    0.274879    0.079927   -31.00000   -1.20000
PART 0
AFIX   0
HKLF 4
REM  ZnF4BDC in P2(1)/n
REM R1 =  0.0527 for    2859 Fo > 4sig(Fo)  and  0.1613 for all    5980 data
REM    444 parameters refined using     81 restraints
END
WGHT      0.0513      0.0000
REM Highest difference peak  0.657,  deepest hole -0.781,  1-sigma level  0.145
Q1    1   1.2586  0.2390  0.1788  11.00000  0.05    0.66
Q2    1   0.4751 -0.1534  0.2397  11.00000  0.05    0.65
Q3    1   0.8972  0.1592  0.2135  11.00000  0.05    0.64
Q4    1   0.8379  0.0586  0.1894  11.00000  0.05    0.58
Q5    1   1.2658  0.3193  0.1623  11.00000  0.05    0.58
;
