# Supplementary material for: Poly[bis­(μ4-2,3,5,6-tetra­fluoro­benzene-1,4-di­carboxyl­ato-κ4 O 1:O 1′:O 4:O 4′)bis­(tetra­hydro­furan-κO)dizinc]
Source: Acta Crystallogr Sect E Struct Rep Online. 2013 Dec 4;70(Pt 1):m3. doi: 10.1107/S1600536813031887 (PMC3914039; doi:10.1107/S1600536813031887)
Supplement: Supplementary file 2 [file e-70-000m3-Isup2.hkl]

#
# h,k,l, Fc-squared, Fo-squared, sigma(Fo-squared), status flag
#
data_I
_shelx_title ' ZnF4BDC in P2(1)/n'
_shelx_refln_list_code          4
_shelx_F_calc_maximum      306.68
_exptl_crystal_F_000      1488.00
_reflns_d_resolution_high  0.7601

loop_
 _space_group_symop_operation_xyz
 'x, y, z'
 '-x+1/2, y+1/2, -z+1/2'
 '-x, -y, -z'
 'x-1/2, -y-1/2, z-1/2'

_cell_length_a    11.9339
_cell_length_b    12.4369
_cell_length_c    17.9627
_cell_angle_alpha  90.000
_cell_angle_beta  104.051
_cell_angle_gamma  90.000

_shelx_F_squared_multiplier     1.000

loop_
 _refln_index_h
 _refln_index_k
 _refln_index_l
 _refln_F_squared_calc
 _refln_F_squared_meas
 _refln_F_squared_sigma
 _refln_observed_status
   2   0   0       6341.51       6484.22       219.15 o
   4   0   0       1463.77       1688.95       247.32 o
   6   0   0       1249.77       1785.54       160.06 o
   8   0   0        671.38        914.61       295.13 o
  10   0   0      10068.13      10873.46       564.17 o
  12   0   0          0.17       -264.38       264.38 o
  14   0   0        596.36        803.48       385.07 o
   1   1   0       1294.53       1329.08        55.75 o
   2   1   0        596.09        613.31        40.63 o
   3   1   0       1452.78       1580.79        84.80 o
   4   1   0       3525.93       3659.56       102.29 o
   5   1   0          1.33        -35.01        62.72 o
   6   1   0       4664.83       4530.33       127.58 o
   7   1   0       6560.85       6958.08       160.17 o
   8   1   0       4151.51       4221.11       182.06 o
   9   1   0          3.19         52.64       156.45 o
  10   1   0         90.21         15.72       146.48 o
  11   1   0         37.28       -193.88       193.88 o
  12   1   0         78.00        109.48       222.92 o
  13   1   0          7.63        -37.59       185.74 o
  14   1   0        838.90        534.08       254.37 o
   0   2   0        108.28         48.84       108.80 o
   1   2   0      17274.74      15809.26       351.09 o
   2   2   0       9654.20       8337.58       149.81 o
   3   2   0       3176.61       3186.58       130.31 o
   4   2   0       5008.05       5073.39       116.41 o
   5   2   0      10425.35      10373.27       176.10 o
   6   2   0       4606.81       5000.05       124.74 o
   7   2   0       3407.79       3466.49       124.89 o
   8   2   0      10721.58      10087.84       278.12 o
   9   2   0       1229.07       1601.07       193.43 o
  10   2   0        234.74        -20.69       194.98 o
  11   2   0        471.11        492.83       240.15 o
  12   2   0       3230.05       3724.07       328.87 o
  13   2   0        312.36        257.90       245.71 o
  14   2   0         79.36        -88.90       323.82 o
   1   3   0       3776.31       3953.30       165.53 o
   2   3   0       8147.58       7921.75       175.25 o
   3   3   0      10738.42      10743.90       161.49 o
   4   3   0       1480.53       1556.34        92.64 o
   5   3   0        302.18        397.02        84.86 o
   6   3   0       5784.09       5392.21       148.67 o
   7   3   0       2110.39       2536.42       139.13 o
   8   3   0        655.34        924.28       140.81 o
   9   3   0       1970.73       2130.56       277.66 o
  10   3   0        326.59        438.00       222.33 o
  11   3   0        418.51        222.63       229.78 o
  12   3   0        194.10         80.14       327.96 o
  13   3   0         34.78       -190.30       232.34 o
  14   3   0        266.89       -375.77       375.77 o
   0   4   0        752.55        909.44       227.42 o
   1   4   0      20438.81      17689.84      1328.87 o
   2   4   0       1742.58       1691.99       143.88 o
   3   4   0      20187.92      19669.79       212.15 o
   4   4   0        593.07        600.72        84.33 o
   5   4   0       4507.94       4119.98       135.58 o
   6   4   0       2629.95       2747.92       137.16 o
   7   4   0        809.43       1002.94       150.71 o
   8   4   0       2532.55       2742.14       235.22 o
   9   4   0       1178.70       1066.88       260.00 o
  10   4   0       3229.39       3334.93       485.47 o
  11   4   0       1582.17       1897.37       368.66 o
  12   4   0       1287.98        972.83       288.90 o
  13   4   0        406.20        363.67       268.63 o
  14   4   0        360.77        335.28       917.71 o
   1   5   0         74.02        -30.64       131.96 o
   2   5   0      23456.63      22059.65       444.12 o
   3   5   0        181.63        191.46       128.93 o
   4   5   0      13237.89      13219.83       296.47 o
   5   5   0       2271.00       2404.79       128.25 o
   6   5   0       3220.24       3184.82       189.54 o
   7   5   0       1153.36       1250.19       195.02 o
   8   5   0       3960.99       3967.75       251.22 o
   9   5   0        183.80        115.57       228.59 o
  10   5   0         45.79         56.33       225.26 o
  11   5   0        325.88        230.48       244.74 o
  12   5   0        149.03        -91.34       242.98 o
  13   5   0        237.85         37.97       283.14 o
  14   5   0        686.90        870.07       311.83 o
   0   6   0       3076.82       3364.84       350.44 o
   1   6   0        900.52        789.31       190.50 o
   2   6   0         22.65        -74.20       140.17 o
   3   6   0       4332.61       4348.89       229.71 o
   4   6   0       6693.89       6264.42       297.97 o
   5   6   0        953.36        968.77       154.75 o
   6   6   0      12890.64      12208.15       290.58 o
   7   6   0       3762.72       3835.75       221.29 o
   8   6   0        206.38        146.70       178.85 o
   9   6   0        103.10         97.84       228.97 o
  10   6   0       3766.76       3548.04       366.22 o
  11   6   0        707.09        641.94       270.64 o
  12   6   0        329.16        -65.99       237.64 o
  13   6   0       1257.86        927.46       304.41 o
  14   6   0        467.53        837.33       450.45 o
   1   7   0       5709.38       5785.76       292.34 o
   2   7   0         26.53         -9.25       163.80 o
   3   7   0       1222.21       1116.09       192.86 o
   4   7   0       3754.83       3490.88       242.93 o
   5   7   0        261.09        290.98       163.00 o
   6   7   0       4841.48       4621.12       238.58 o
   7   7   0         54.84        148.92       159.48 o
   8   7   0        750.67        947.82       214.39 o
   9   7   0         14.06       -240.00       249.42 o
  10   7   0        144.80          9.67       251.43 o
  11   7   0       1057.79        987.64       353.93 o
  12   7   0         58.27       -115.78       258.93 o
  13   7   0          2.82       -176.84       276.49 o
   0   8   0         56.13        -90.45       304.18 o
   1   8   0        941.57       1247.51       253.31 o
   2   8   0      16296.76      15145.80       452.65 o
   3   8   0       2703.13       2688.06       264.69 o
   4   8   0       1897.36       2192.53       213.61 o
   5   8   0        760.39        731.33       182.08 o
   6   8   0       3152.19       3610.03       245.20 o
   7   8   0        301.78        150.25       170.05 o
   8   8   0       1575.32       1738.55       243.16 o
   9   8   0         65.78         46.42       268.07 o
  10   8   0        180.79       -153.94       259.61 o
  11   8   0        129.92       -142.04       252.78 o
  12   8   0       2234.10       1917.32       560.29 o
  13   8   0         30.88        528.24       392.82 o
   1   9   0       1017.47        936.29       252.03 o
   2   9   0         79.30        204.26       261.51 o
   3   9   0        981.36        813.02       229.31 o
   4   9   0       1399.13       1515.63       212.12 o
   5   9   0        189.05        272.66       187.76 o
   6   9   0       2431.16       2590.70       278.80 o
   7   9   0        377.74        302.61       179.79 o
   8   9   0       2425.70       2577.15       282.40 o
   9   9   0        523.06        246.26       294.20 o
  10   9   0          5.69         88.90       424.87 o
  11   9   0        108.52       -266.49       266.49 o
  12   9   0        249.92        -88.79       296.48 o
   0  10   0       9346.52       7983.88       595.44 o
   1  10   0        739.09        880.39       292.57 o
   2  10   0        419.42        360.07       251.39 o
   3  10   0        914.63       1119.20       237.67 o
   4  10   0       2691.47       3108.11       252.68 o
   5  10   0       4885.12       5156.79       268.44 o
   6  10   0       2632.56       2931.17       250.52 o
   7  10   0        390.46        307.91       190.15 o
   8  10   0         17.63       -208.35       208.35 o
   9  10   0        147.61       -204.58       291.81 o
  10  10   0       1702.62       2033.29       391.89 o
  11  10   0        265.75       -294.02       294.02 o
   1  11   0       1195.90       1191.95       399.67 o
   2  11   0        299.05        226.94       189.75 o
   3  11   0         21.99       -104.87       171.31 o
   4  11   0        444.56        497.23       211.47 o
   5  11   0         12.58         -9.44       188.36 o
   6  11   0        417.10        280.58       198.47 o
   7  11   0        110.21       -117.42       213.03 o
   8  11   0        371.62        133.64       232.35 o
   9  11   0        124.34       -296.00       296.00 o
  10  11   0          7.48       -219.85       296.37 o
   0  12   0       1989.46       2816.70       511.19 o
   1  12   0        602.64        741.11       294.08 o
   2  12   0        243.19        376.95       322.21 o
   3  12   0       2586.83       2939.32       331.64 o
   4  12   0          3.13       -191.13       191.13 o
   5  12   0       1178.73       1255.30       257.14 o
   6  12   0        388.44        337.34       208.98 o
   7  12   0       1587.90       1896.97       307.02 o
   8  12   0        497.17        434.92       287.16 o
   9  12   0        172.29       -244.64       329.51 o
   1  13   0       1763.51       2435.85       374.63 o
   2  13   0        217.22        399.62       291.29 o
   3  13   0        587.17        673.33       236.12 o
   4  13   0        570.80        442.06       230.08 o
   5  13   0         42.34        -88.05       215.34 o
   6  13   0        178.00        325.73       228.72 o
   7  13   0          8.48       -284.38       284.38 o
   8  13   0         10.77         68.96       606.57 o
   0  14   0          9.28        -24.29       444.77 o
   1  14   0        305.15        139.62       360.78 o
   2  14   0       2155.56       2112.98       372.56 o
   3  14   0        149.87       -277.86       277.86 o
   4  14   0         39.97        -68.81       210.59 o
   5  14   0       1846.81       2308.72       289.81 o
   6  14   0        471.95       1173.95       303.02 o
   7  14   0         24.97        237.12       305.06 o
   1  15   0        494.52        576.75       342.78 o
   2  15   0        174.81        176.82       317.88 o
   3  15   0        769.19       1037.62       361.58 o
   4  15   0        400.78         72.49       323.27 o
   5  15   0         32.66        203.10       273.08 o
   6  15   0        330.78       1030.42       322.32 o
   1  16   0          0.75         64.87       495.16 o
   2  16   0        226.33         58.92       474.75 o
 -15   0   1       4433.25       4343.80       541.17 o
 -13   0   1         23.22       -259.21       259.21 o
 -11   0   1       2915.20       2986.22       283.28 o
  -9   0   1      11303.58      11518.25       527.47 o
  -7   0   1       8868.54       9476.82       381.06 o
  -5   0   1      11793.51      11261.63       484.96 o
  -3   0   1       1916.40       2315.59       189.43 o
  -1   0   1      94050.51      98991.49       744.30 o
   1   0   1      20221.12      21627.51       274.20 o
   3   0   1       5711.67       5904.18       147.09 o
   5   0   1      13435.58      11602.84       217.97 o
   7   0   1       7768.69       7377.27       235.70 o
   9   0   1      13220.99      12862.64       582.52 o
  11   0   1       1601.17       1762.47       721.81 o
  13   0   1        220.16       -266.19       266.19 o
 -15   1   1          5.30       -291.26       291.26 o
 -14   1   1        166.23       -125.10       226.29 o
 -13   1   1       1108.82       1233.16       285.06 o
 -12   1   1        200.88        157.91       215.41 o
 -11   1   1        102.71        106.47       227.55 o
 -10   1   1         27.26        208.67       162.53 o
  -9   1   1       6573.98       6901.48       265.90 o
  -8   1   1          0.95        -20.45       100.03 o
  -7   1   1         16.27        -11.02        82.05 o
  -6   1   1        288.82        336.75        79.22 o
  -5   1   1         14.34        -31.72        63.47 o
  -4   1   1        857.12        944.66        86.64 o
  -3   1   1       1323.27       1860.71        94.74 o
  -2   1   1        233.12        336.61        43.86 o
  -1   1   1      39146.55      37994.16       815.05 o
   0   1   1       5038.14       4635.29       135.22 o
   1   1   1      15062.66      14641.96       213.78 o
   2   1   1         40.67         24.39        42.44 o
   3   1   1      21702.11      20487.05       461.64 o
   4   1   1       3039.43       3087.55        81.28 o
   5   1   1        122.85        156.03        59.41 o
   6   1   1       3409.35       3479.58       102.16 o
   7   1   1        785.83        897.40        87.56 o
   8   1   1         25.32        -23.28       146.51 o
   9   1   1       3891.00       3967.35       243.25 o
  10   1   1        156.04        219.52       164.65 o
  11   1   1       1529.64       1688.17       272.40 o
  12   1   1        609.44        715.76       242.97 o
  13   1   1        618.61        552.14       229.78 o
  14   1   1        505.63        213.91       254.51 o
 -15   2   1        652.59        730.34       339.33 o
 -14   2   1        340.60        598.28       370.60 o
 -13   2   1        638.43        647.99       428.36 o
 -12   2   1        121.49        273.96       224.22 o
 -11   2   1       1049.35       1155.08       240.63 o
 -10   2   1        928.37        642.15       221.47 o
  -9   2   1        256.95        159.87       148.19 o
  -8   2   1       6106.32       6416.94       162.45 o
  -7   2   1      18020.06      17619.01       266.79 o
  -6   2   1       3490.16       3687.90       117.28 o
  -5   2   1        879.64        830.56        75.64 o
  -4   2   1        487.41        684.07        73.92 o
  -3   2   1       9917.63       9406.05       226.88 o
  -2   2   1       6125.03       6006.56       151.53 o
  -1   2   1       1389.67       1374.40        86.75 o
   0   2   1       8858.21       8852.14       639.28 o
   1   2   1       2800.50       2663.77        75.69 o
   2   2   1      30484.54      29711.99       453.22 o
   3   2   1      17481.11      16811.03       353.18 o
   4   2   1        699.72        780.34        76.95 o
   5   2   1        640.51        869.73        85.35 o
   6   2   1       1148.03       1403.92        99.93 o
   7   2   1       6565.50       6820.09       165.15 o
   8   2   1       9687.64       9298.33       297.71 o
   9   2   1        799.60        888.51       186.39 o
  10   2   1         45.11          0.27       204.68 o
  11   2   1        326.58        243.94       235.40 o
  12   2   1        433.86        245.27       232.11 o
  13   2   1       1751.22       1862.44       318.54 o
  14   2   1        121.26       -268.77       283.76 o
 -14   3   1        197.62       -270.07       363.62 o
 -13   3   1        559.45        793.88       291.14 o
 -12   3   1         76.36       -201.17       201.17 o
 -11   3   1       3387.06       3393.83       324.51 o
 -10   3   1         27.01        -46.07       200.55 o
  -9   3   1       1005.88       1196.56       251.43 o
  -8   3   1       1200.69       1192.59       155.23 o
  -7   3   1        939.46       1132.21       117.32 o
  -6   3   1        343.90        362.60        89.34 o
  -5   3   1        124.04        153.98        81.04 o
  -4   3   1        654.19        930.22        84.50 o
  -3   3   1       8586.02       8440.21       203.71 o
  -2   3   1        277.22        427.93       116.07 o
  -1   3   1       1619.81       1569.96       129.59 o
   0   3   1      84302.23      81124.31       555.46 o
   1   3   1        867.09       1288.27        87.84 o
   2   3   1       4684.07       5102.80       147.80 o
   3   3   1       1328.79       1518.48        92.11 o
   4   3   1        930.97       1332.58        91.58 o
   5   3   1        297.10        336.80        86.15 o
   6   3   1        254.26        197.85        92.74 o
   7   3   1       7472.66       7914.49       193.66 o
   8   3   1        960.65       1013.62       172.20 o
   9   3   1        942.59       1132.95       245.84 o
  10   3   1         67.29        305.85       222.35 o
  11   3   1       2447.44       2583.79       333.92 o
  12   3   1         38.10       -335.06       335.06 o
  13   3   1        249.52        483.71       456.01 o
  14   3   1        118.14       -162.67       264.47 o
 -14   4   1        921.12       1075.99       305.84 o
 -13   4   1         80.88       -231.09       231.09 o
 -12   4   1       2174.41       1880.62       311.39 o
 -11   4   1          1.02       -196.03       196.03 o
 -10   4   1        560.15        563.32       229.00 o
  -9   4   1       3694.92       3754.64       334.36 o
  -8   4   1        711.33        548.08       154.78 o
  -7   4   1       1121.06       1126.39       155.73 o
  -6   4   1       2894.11       2622.40       125.47 o
  -5   4   1       7776.28       7250.44       155.02 o
  -4   4   1      17190.43      16397.23       282.48 o
  -3   4   1      16024.91      15864.16       273.81 o
  -2   4   1       2746.60       2852.38       187.67 o
  -1   4   1       1810.67       2052.56       152.20 o
   0   4   1      38161.40      32429.04      1836.19 o
   1   4   1      33230.20      27466.36      1581.82 o
   2   4   1       9624.27       9528.73       155.77 o
   3   4   1        694.64        806.17        87.20 o
   4   4   1      13289.23      12408.35       282.63 o
   5   4   1       5798.20       5667.25       157.46 o
   6   4   1      14501.29      14255.65       226.08 o
   7   4   1       8118.64       8042.54       195.42 o
   8   4   1       2387.12       2456.98       292.20 o
   9   4   1         42.00        206.58       231.57 o
  10   4   1       2305.20       2394.30       426.55 o
  11   4   1         13.76       -225.95       225.95 o
  12   4   1        630.45        229.68       252.96 o
  13   4   1        294.30        322.61       271.96 o
  14   4   1        315.16        478.44       309.22 o
 -14   5   1        110.54        103.50       395.02 o
 -13   5   1       1915.69       1839.64       344.18 o
 -12   5   1       1449.01       1246.20       312.65 o
 -11   5   1       2456.02       2013.51       324.73 o
 -10   5   1       1792.13       1775.64       286.31 o
  -9   5   1       3122.61       3322.62       252.81 o
  -8   5   1        132.04         65.52       149.47 o
  -7   5   1        123.12       -101.16       144.83 o
  -6   5   1       1914.05       2026.98       166.21 o
  -5   5   1        559.26        725.89       157.57 o
  -4   5   1        752.40        621.16       146.07 o
  -3   5   1       1494.64       1353.24       157.30 o
  -2   5   1          1.43        -81.24       118.33 o
  -1   5   1       2715.90       2534.62       211.76 o
   0   5   1        627.34        557.28       156.91 o
   1   5   1        696.30        628.29       140.71 o
   2   5   1       5099.66       5249.63       190.39 o
   3   5   1       9792.17       8858.13       172.83 o
   4   5   1       3050.66       2876.49       134.25 o
   5   5   1         95.88         34.94        96.40 o
   6   5   1        325.59        368.21       124.25 o
   7   5   1        142.66        300.29       146.93 o
   8   5   1         20.23        147.84       164.35 o
   9   5   1       6253.10       6065.21       413.50 o
  10   5   1         80.84         14.61       210.98 o
  11   5   1         32.75       -100.43       312.58 o
  12   5   1        350.08        609.04       283.61 o
  13   5   1       1306.71       1357.71       426.55 o
  14   5   1         11.62       -320.20       388.95 o
 -14   6   1         95.33       -350.70       350.70 o
 -13   6   1        435.42        363.48       263.82 o
 -12   6   1        221.86        233.52       473.58 o
 -11   6   1        596.62        429.25       265.42 o
 -10   6   1         10.22       -235.54       235.54 o
  -9   6   1       2303.74       2658.30       248.37 o
  -8   6   1        911.11        829.58       178.44 o
  -7   6   1          5.65        -76.43       142.09 o
  -6   6   1       7680.76       7649.43       254.70 o
  -5   6   1      15331.77      14834.18       349.98 o
  -4   6   1       9107.63       8386.90       279.48 o
  -3   6   1        464.36        759.27       166.10 o
  -2   6   1       1852.52       1556.68       281.94 o
  -1   6   1       7502.65       5849.51       283.22 o
   0   6   1       1627.74       1966.62       219.91 o
   1   6   1       8285.38       7463.20       297.93 o
   2   6   1      13930.67      13634.79       619.19 o
   3   6   1       1488.34       1696.30       148.27 o
   4   6   1        177.95        194.34       101.99 o
   5   6   1      43422.85      41994.54       603.55 o
   6   6   1       5979.23       5796.54       284.61 o
   7   6   1        758.05        970.93       170.80 o
   8   6   1         97.60        -89.26       157.62 o
   9   6   1        449.72        485.10       255.94 o
  10   6   1        758.36        329.41       258.23 o
  11   6   1       1061.06        850.97       287.13 o
  12   6   1        789.10        550.83       289.74 o
  13   6   1        152.90       -102.98       405.49 o
 -13   7   1        563.65         19.77       272.60 o
 -12   7   1        975.75       1065.81       567.78 o
 -11   7   1        619.10        423.16       282.26 o
 -10   7   1        138.07       -139.89       266.32 o
  -9   7   1       1693.67       1908.77       346.23 o
  -8   7   1       1206.74       1271.26       225.61 o
  -7   7   1       1046.10       1096.52       189.91 o
  -6   7   1         28.59       -101.68       162.29 o
  -5   7   1       2408.58       2361.46       238.30 o
  -4   7   1         49.24        143.98       182.41 o
  -3   7   1       1496.44       1600.27       202.60 o
  -2   7   1       1885.73       2045.54       205.99 o
  -1   7   1        222.93        236.56       196.30 o
   0   7   1       1091.72       1049.05       215.17 o
   1   7   1      12898.23      11073.29       619.99 o
   2   7   1       2564.81       2535.35       181.56 o
   3   7   1       2014.50       2268.91       183.34 o
   4   7   1        167.50        103.03       141.10 o
   5   7   1         76.00        115.32       159.55 o
   6   7   1       5334.97       5304.26       248.96 o
   7   7   1         83.20        137.38       190.51 o
   8   7   1         47.89       -113.45       177.15 o
   9   7   1       1115.39       1554.52       300.92 o
  10   7   1        551.21        601.05       277.58 o
  11   7   1        442.36        412.48       584.07 o
  12   7   1        128.70        -42.53       276.47 o
  13   7   1          6.38        -69.86       295.42 o
 -13   8   1       1602.08       1728.94       465.19 o
 -12   8   1        253.80        404.71       297.91 o
 -11   8   1        960.47        600.90       296.54 o
 -10   8   1       1023.57       1050.74       306.36 o
  -9   8   1         12.80        -47.33       177.34 o
  -8   8   1         40.11         10.69       179.24 o
  -7   8   1       2246.69       2895.87       231.98 o
  -6   8   1         14.15        126.70       168.76 o
  -5   8   1         22.31       -166.08       201.27 o
  -4   8   1        141.49         91.70       209.45 o
  -3   8   1       6507.01       5398.49       364.08 o
  -2   8   1       2831.13       2954.39       304.81 o
  -1   8   1       5821.44       5594.29       339.25 o
   0   8   1        270.95        396.16       216.20 o
   1   8   1        351.90        173.32       219.72 o
   2   8   1       1460.04       1645.63       188.03 o
   3   8   1      17825.93      16305.80       770.89 o
   4   8   1          5.29        123.27       170.42 o
   5   8   1        152.40         80.02       169.64 o
   6   8   1          1.10         61.22       172.45 o
   7   8   1       7162.64       7073.42       321.27 o
   8   8   1       1466.58       1387.81       286.54 o
   9   8   1         38.74         47.94       306.63 o
  10   8   1        308.93        -38.75       263.43 o
  11   8   1       1546.21       1119.60       325.67 o
  12   8   1        496.27        215.03       306.36 o
 -12   9   1          9.44       -284.19       284.19 o
 -11   9   1        488.57        378.84       357.16 o
 -10   9   1         76.67        -35.12       585.49 o
  -9   9   1        112.95       -255.26       299.31 o
  -8   9   1         13.75       -102.02       213.86 o
  -7   9   1       1410.94       1471.82       257.62 o
  -6   9   1          4.89        -85.06       168.45 o
  -5   9   1        714.52        789.58       236.93 o
  -4   9   1       3490.86       3444.71       292.94 o
  -3   9   1       6855.46       6784.46       393.89 o
  -2   9   1       1547.11       1411.67       297.26 o
  -1   9   1       1317.28       1513.39       296.86 o
   0   9   1       3150.11       3624.80       328.72 o
   1   9   1       3853.99       4089.38       269.54 o
   2   9   1        275.27        425.43       193.34 o
   3   9   1        104.10       -101.67       176.52 o
   4   9   1       2790.81       2672.93       225.65 o
   5   9   1        690.37        641.87       193.19 o
   6   9   1        507.85        546.46       183.66 o
   7   9   1        142.68        -26.19       206.93 o
   8   9   1       1160.18       1049.34       240.14 o
   9   9   1        194.18       -191.73       257.53 o
  10   9   1        275.00        -68.91       293.19 o
  11   9   1        836.52        436.11       315.19 o
  12   9   1        104.35       -226.23       320.98 o
 -11  10   1         64.73       -292.97       292.97 o
 -10  10   1        904.14        759.62       346.42 o
  -9  10   1       1657.19       1588.33       269.47 o
  -8  10   1          1.79        -48.08       249.02 o
  -7  10   1        103.46       -125.65       180.36 o
  -6  10   1       1421.88       1600.45       218.70 o
  -5  10   1       8260.77       7832.14       307.34 o
  -4  10   1       1912.40       1596.35       261.98 o
  -3  10   1        550.47        741.70       295.03 o
  -2  10   1       2357.15       2359.02       334.68 o
  -1  10   1        949.18       1249.74       271.98 o
   0  10   1       1285.54       1307.44       279.90 o
   1  10   1       2380.99       2634.57       251.29 o
   2  10   1       1634.29       1638.03       236.47 o
   3  10   1        183.33         33.83       201.98 o
   4  10   1        680.20        825.90       201.31 o
   5  10   1       3414.31       3913.62       260.56 o
   6  10   1       2546.92       2757.00       242.25 o
   7  10   1         31.85        -92.68       218.76 o
   8  10   1         91.13         -2.14       216.33 o
   9  10   1        950.06        582.88       320.67 o
  10  10   1        549.43        148.80       311.57 o
  11  10   1        173.73       -330.15       330.15 o
 -10  11   1        207.40       -303.42       303.42 o
  -9  11   1        513.37        635.12       253.88 o
  -8  11   1        316.55        206.16       225.28 o
  -7  11   1        130.06       -190.15       190.15 o
  -6  11   1         66.20       -189.65       189.65 o
  -5  11   1         97.35         81.30       191.98 o
  -4  11   1        477.59        324.46       259.67 o
  -3  11   1         58.94        -38.25       257.16 o
  -2  11   1        925.83        921.80       293.45 o
  -1  11   1       1218.92       1344.21       307.65 o
   0  11   1        122.92         38.88       266.89 o
   1  11   1       2395.47       2623.03       257.67 o
   2  11   1       1023.12       1257.30       247.25 o
   3  11   1       2480.58       2847.84       265.68 o
   4  11   1        262.93         48.77       195.16 o
   5  11   1       2294.13       2586.83       246.93 o
   6  11   1        268.14        -38.32       186.60 o
   7  11   1         72.74         99.61       232.91 o
   8  11   1         10.40        230.80       226.76 o
   9  11   1       1758.22       1969.82       394.88 o
  10  11   1        168.90       -405.87       405.87 o
  -9  12   1        425.06        186.82       241.53 o
  -8  12   1        734.32        773.87       378.24 o
  -7  12   1        423.38        558.85       230.07 o
  -6  12   1       1568.78       1506.30       261.79 o
  -5  12   1        338.14        458.37       350.64 o
  -4  12   1         19.82       -182.62       237.22 o
  -3  12   1         65.19       -321.45       408.85 o
  -2  12   1       1707.82       1842.52       337.32 o
  -1  12   1        826.97        919.91       299.24 o
   0  12   1        417.38        380.73       273.83 o
   1  12   1        541.98        356.49       465.96 o
   2  12   1       2788.17       3257.13       293.74 o
   3  12   1       1443.46       1366.59       250.58 o
   4  12   1        935.42        798.86       231.84 o
   5  12   1        169.91         82.18       202.81 o
   6  12   1       1036.77       1160.81       228.41 o
   7  12   1        153.20       -186.36       235.20 o
   8  12   1       2015.19       1714.60       304.76 o
   9  12   1        135.36       -319.17       319.17 o
  -9  13   1          9.50        747.66       353.02 o
  -8  13   1         31.79        -32.86       294.41 o
  -7  13   1         35.80       -189.30       189.30 o
  -6  13   1       1453.88       1452.47       270.83 o
  -5  13   1         18.29       -218.93       218.93 o
  -4  13   1        186.19         52.78       220.09 o
  -3  13   1        585.95        792.91       260.78 o
  -2  13   1        203.04        103.51       291.24 o
  -1  13   1       1080.77       1181.57       325.69 o
   0  13   1        219.33        -17.59       289.45 o
   1  13   1        327.42          8.34       280.76 o
   2  13   1        106.08         -1.28       385.33 o
   3  13   1        328.33         23.78       196.68 o
   4  13   1        278.58        478.28       237.91 o
   5  13   1          1.06        -53.62       271.34 o
   6  13   1        283.19        224.23       229.47 o
   7  13   1       1109.99        686.07       431.59 o
   8  13   1          5.45       -294.74       320.14 o
  -8  14   1          1.27        205.20       435.47 o
  -7  14   1       1005.94       1137.20       332.15 o
  -6  14   1       1182.04       1106.64       351.23 o
  -5  14   1        669.69        978.95       254.67 o
  -4  14   1       1040.49       1196.87       256.03 o
  -3  14   1       1271.65       1780.79       550.08 o
  -2  14   1         15.27        238.12       305.24 o
  -1  14   1        366.08        624.75       307.31 o
   0  14   1       2408.01       3131.89       415.45 o
   1  14   1        294.71       -258.06       286.98 o
   2  14   1        273.01        230.68       308.92 o
   3  14   1        573.17        801.11       326.24 o
   4  14   1        830.58        846.46       252.44 o
   5  14   1         18.51        153.15       226.86 o
   6  14   1         47.96        213.64       458.60 o
   7  14   1        770.41       1111.79       410.66 o
  -6  15   1        319.83        556.41       466.74 o
  -5  15   1         31.45       -166.18       352.38 o
  -4  15   1        139.71         36.89       615.85 o
  -3  15   1        376.54        243.11       337.76 o
  -2  15   1        127.61        261.37       469.58 o
  -1  15   1        288.31          4.96       302.88 o
   0  15   1          8.07       -250.43       293.39 o
   1  15   1          2.94        -25.92       314.63 o
   2  15   1         37.29         -3.94       304.79 o
   3  15   1        349.60        239.11       331.87 o
   4  15   1        353.64       1090.30       424.74 o
   5  15   1         28.32        261.21       308.31 o
   1  16   1        907.63       2255.37       553.31 o
   2  16   1        127.71        404.97       456.66 o
 -14   0   2       2923.31       3376.47       475.52 o
 -12   0   2        218.59        -54.53       322.27 o
 -10   0   2       7004.74       7134.82       394.89 o
  -8   0   2       7973.13       8108.69       293.84 o
  -6   0   2      11468.90      12200.66       558.87 o
  -4   0   2      23256.13      21284.05       415.57 o
  -2   0   2        964.11       1379.02       140.07 o
   0   0   2      22245.05      24352.92       385.46 o
   2   0   2        252.99        274.20       141.11 o
   4   0   2         34.01         71.15        67.51 o
   6   0   2       4594.40       4718.41       286.61 o
   8   0   2        954.99       1093.70       336.48 o
  10   0   2      14203.31      14564.44       668.06 o
  12   0   2        158.71        -80.89       293.58 o
  14   0   2        128.60        308.57       342.43 o
 -15   1   2        104.65         46.60       240.47 o
 -14   1   2        551.13        438.96       227.31 o
 -13   1   2          8.89       -176.15       190.98 o
 -12   1   2        357.39        262.57       291.52 o
 -11   1   2         59.62         61.58       188.04 o
 -10   1   2         39.63        390.91       189.33 o
  -9   1   2         24.63          3.58       123.89 o
  -8   1   2       8110.36       8013.19       191.93 o
  -7   1   2        934.16       1172.50       107.75 o
  -6   1   2       2222.86       2183.66       112.22 o
  -5   1   2        636.25        703.46        88.84 o
  -4   1   2        821.45        932.43        83.92 o
  -3   1   2       2030.15       2277.42       137.28 o
  -2   1   2       1844.59       2031.45       108.70 o
  -1   1   2        441.88        499.09        49.36 o
   0   1   2       3541.74       3640.77        71.43 o
   1   1   2      10020.54      10075.57       184.93 o
   2   1   2       4592.45       5034.70       110.45 o
   3   1   2       7056.86       7402.40       132.52 o
   4   1   2      30976.37      29979.17       271.95 o
   5   1   2       6514.09       6114.19       177.98 o
   6   1   2        529.39        410.00        79.19 o
   7   1   2        248.06        293.08       143.68 o
   8   1   2       1158.06       1498.61       183.77 o
   9   1   2       1000.91       1487.85       224.22 o
  10   1   2          3.09        -31.49       155.24 o
  11   1   2       1734.64       1620.07       642.47 o
  12   1   2          3.49        129.55       237.69 o
  13   1   2        234.37        -81.30       186.68 o
  14   1   2       1490.24       1162.33       292.47 o
 -15   2   2        529.13        629.36       490.64 o
 -14   2   2          9.71       -168.76       364.65 o
 -13   2   2        549.24        880.23       370.86 o
 -12   2   2       2442.19       3225.42       457.56 o
 -11   2   2         72.45        122.38       195.35 o
 -10   2   2          4.94        -42.71       205.83 o
  -9   2   2         31.49         12.20       194.61 o
  -8   2   2       2430.86       2444.86       140.76 o
  -7   2   2       6760.83       6642.01       184.84 o
  -6   2   2         55.17         65.58        93.34 o
  -5   2   2        320.45        415.70        88.51 o
  -4   2   2         49.48         -1.87        61.24 o
  -3   2   2      33263.09      31219.44       689.72 o
  -2   2   2      46384.75      44695.09      1022.08 o
  -1   2   2      18930.64      16454.30      1383.02 o
   0   2   2       5944.37       5369.20       174.03 o
   1   2   2      25880.98      26388.40       260.89 o
   2   2   2      32002.36      32366.25       561.81 o
   3   2   2       8760.57       8828.80       132.04 o
   4   2   2        657.13        635.49        75.47 o
   5   2   2       8148.92       8020.29       140.36 o
   6   2   2        318.75        298.12        81.09 o
   7   2   2       1036.43       1078.69       126.80 o
   8   2   2      11271.89      11214.37       329.20 o
   9   2   2        254.10        113.47       169.39 o
  10   2   2         25.80       -191.41       191.41 o
  11   2   2        438.90        325.63       236.47 o
  12   2   2       3492.65       4253.82       609.01 o
  13   2   2        810.50        873.03       278.59 o
  14   2   2        244.81       -301.34       301.34 o
 -14   3   2         72.74         75.46       382.49 o
 -13   3   2         42.69       -150.64       433.79 o
 -12   3   2        570.50        652.69       257.27 o
 -11   3   2         99.49        152.45       226.26 o
 -10   3   2       1522.39       1645.26       271.44 o
  -9   3   2        107.56       -133.54       146.68 o
  -8   3   2       3618.68       3517.08       173.29 o
  -7   3   2        319.89        403.49        96.45 o
  -6   3   2       2332.57       2311.40       114.57 o
  -5   3   2        906.80        912.59        83.38 o
  -4   3   2       9538.40       8681.59       270.93 o
  -3   3   2          0.88          5.25       101.24 o
  -2   3   2       7988.54       7145.32       204.11 o
  -1   3   2         12.72        177.50        93.15 o
   0   3   2      12264.53      12077.46       563.03 o
   1   3   2      19225.23      18435.16       189.63 o
   2   3   2      24597.95      24304.70       279.92 o
   3   3   2       2142.40       2490.70       108.36 o
   4   3   2        782.72       1049.27        87.30 o
   5   3   2        888.96        857.70        94.66 o
   6   3   2      24154.51      23768.51       312.37 o
   7   3   2        325.38        264.99       120.91 o
   8   3   2         42.65        -76.54       155.50 o
   9   3   2       6062.29       5790.92       460.53 o
  10   3   2        810.34        651.75       235.83 o
  11   3   2        277.24        -11.18       238.41 o
  12   3   2       1049.30       1235.36       292.09 o
  13   3   2        177.85        298.44       246.81 o
  14   3   2         29.07         96.67       244.45 o
 -14   4   2       1146.22       1038.85       319.50 o
 -13   4   2       1945.36       2203.98       336.81 o
 -12   4   2        656.60        633.72       264.42 o
 -11   4   2       3091.90       3465.70       346.27 o
 -10   4   2       4315.53       4446.55       362.33 o
  -9   4   2       8309.78       8430.90       310.90 o
  -8   4   2       1362.82       1650.21       174.80 o
  -7   4   2        916.15       1077.83       151.53 o
  -6   4   2       3910.87       3930.60       203.86 o
  -5   4   2      19735.46      18186.57       312.86 o
  -4   4   2       4766.36       4348.82       394.15 o
  -3   4   2        446.47        458.54       128.26 o
  -2   4   2       3009.62       2767.21       112.41 o
  -1   4   2        920.64       1003.90       109.79 o
   0   4   2       9979.63       9475.39       201.61 o
   1   4   2        213.13        291.00        81.07 o
   2   4   2        254.38        241.64        82.43 o
   3   4   2       4799.21       4974.91       138.11 o
   4   4   2       1101.13       1304.32       104.87 o
   5   4   2      11169.70      11030.54       190.55 o
   6   4   2       1044.53       1263.17       119.18 o
   7   4   2       8934.55       8671.31       235.19 o
   8   4   2       4796.46       4493.03       352.45 o
   9   4   2         30.56        -89.22       218.46 o
  10   4   2       1730.03       1580.01       296.22 o
  11   4   2       1714.05       1859.04       325.74 o
  12   4   2        923.76        537.75       292.21 o
  13   4   2        253.42        236.62       269.07 o
  14   4   2        130.82        251.72       434.95 o
 -14   5   2        280.08        280.16       320.46 o
 -13   5   2        360.41        351.00       259.44 o
 -12   5   2         61.44       -208.29       234.00 o
 -11   5   2          3.95         25.59       226.85 o
 -10   5   2         60.63       -216.05       216.05 o
  -9   5   2         32.89        -29.14       169.23 o
  -8   5   2       2250.29       2709.25       209.35 o
  -7   5   2          2.10        -59.89       143.56 o
  -6   5   2       4620.78       4577.59       292.47 o
  -5   5   2        804.24        959.82       158.81 o
  -4   5   2        272.12        359.60       144.40 o
  -3   5   2       5098.82       4689.33       238.66 o
  -2   5   2       3365.94       3400.53       150.36 o
  -1   5   2       2709.77       2831.45       152.52 o
   0   5   2       3655.61       3431.28       168.87 o
   1   5   2        278.07        367.85       104.28 o
   2   5   2        125.52        130.73        85.25 o
   3   5   2       5298.66       5389.25       155.76 o
   4   5   2       3440.53       3311.46       146.29 o
   5   5   2         80.35         48.89       103.49 o
   6   5   2       1294.75       1539.40       135.50 o
   7   5   2         74.42         -5.61       162.68 o
   8   5   2      11721.85      12317.66       477.68 o
   9   5   2        810.10        762.90       252.26 o
  10   5   2       1853.67       1881.73       310.57 o
  11   5   2       2492.35       2338.68       352.04 o
  12   5   2        341.25       -171.76       246.31 o
  13   5   2         46.07       -237.83       269.06 o
  14   5   2       1417.86       1710.85       478.37 o
 -14   6   2       3008.05       3286.24       412.35 o
 -13   6   2        230.44        -25.86       258.69 o
 -12   6   2        112.63       -430.17       430.17 o
 -11   6   2        518.87        519.39       274.91 o
 -10   6   2       8056.63       7523.22       437.73 o
  -9   6   2        276.94         66.80       238.81 o
  -8   6   2         65.75         14.96       163.91 o
  -7   6   2       1541.80       1918.33       224.86 o
  -6   6   2       2328.88       2567.14       244.91 o
  -5   6   2       2969.56       3188.92       229.38 o
  -4   6   2       8537.69       7690.48       334.22 o
  -3   6   2       6914.93       6664.64       164.37 o
  -2   6   2       5740.76       5057.95       204.68 o
  -1   6   2       1156.72       1229.20       167.72 o
   0   6   2      17858.59      16900.74       295.75 o
   1   6   2       3530.28       3633.96       224.00 o
   2   6   2       1304.95       1549.33       145.94 o
   3   6   2       1870.29       2034.03       129.63 o
   4   6   2       3655.56       3739.08       174.49 o
   5   6   2        708.57        982.23       126.85 o
   6   6   2       1028.28        940.81       169.68 o
   7   6   2        179.39        250.21       178.70 o
   8   6   2        627.99        979.76       270.45 o
   9   6   2       1421.92       1545.59       305.47 o
  10   6   2       1976.66       2371.83       329.95 o
  11   6   2       1215.31        971.74       303.97 o
  12   6   2        111.33       -294.71       335.45 o
  13   6   2        333.74       -130.35       251.23 o
 -14   7   2        193.34        362.07       374.99 o
 -13   7   2        122.12       -234.40       234.40 o
 -12   7   2         67.09       -197.44       254.26 o
 -11   7   2        801.79        875.70       294.23 o
 -10   7   2          6.49        -69.56       276.14 o
  -9   7   2        797.55        572.08       200.39 o
  -8   7   2         46.93         55.43       154.21 o
  -7   7   2         22.03          7.57       160.06 o
  -6   7   2       6107.40       5414.58       298.75 o
  -5   7   2         31.58         18.95       184.43 o
  -4   7   2       3494.72       3528.87       255.11 o
  -3   7   2         44.85         17.15       102.15 o
  -2   7   2        906.13        971.15       141.53 o
  -1   7   2        518.21        717.07       145.47 o
   0   7   2       4937.51       4820.26       273.83 o
   1   7   2        333.06        155.65       140.75 o
   2   7   2         87.98       -128.41       128.41 o
   3   7   2       3933.81       3944.11       204.09 o
   4   7   2       7769.69       7501.90       385.59 o
   5   7   2       3766.83       3805.48       219.09 o
   6   7   2       5975.98       5949.56       255.33 o
   7   7   2         11.68        -18.49       175.15 o
   8   7   2         14.08        -33.50       240.18 o
   9   7   2        581.50        469.72       351.34 o
  10   7   2        118.65        -62.08       249.35 o
  11   7   2       1869.59       1742.04       560.42 o
  12   7   2        209.81       -113.41       315.16 o
  13   7   2        284.86        899.88       409.88 o
 -13   8   2         14.17        -79.58       341.65 o
 -12   8   2       4055.95       4703.22       437.89 o
 -11   8   2         70.34         13.61       277.45 o
 -10   8   2        446.96       -154.44       244.64 o
  -9   8   2         33.65        -60.22       189.20 o
  -8   8   2       1645.83       1576.49       205.97 o
  -7   8   2        839.70        824.00       196.04 o
  -6   8   2       1566.03       1760.16       241.94 o
  -5   8   2        344.13        308.47       212.13 o
  -4   8   2        765.26        708.46       229.48 o
  -3   8   2          1.70        151.72       214.30 o
  -2   8   2      14431.19      13558.35       434.32 o
  -1   8   2       1120.62       1326.08       182.16 o
   0   8   2        892.52       1286.22       202.60 o
   1   8   2       3747.23       3554.55       234.24 o
   2   8   2       5240.92       5000.92       517.84 o
   3   8   2       1236.98       1604.23       191.01 o
   4   8   2       1072.21       1321.08       192.59 o
   5   8   2       1100.58        997.90       187.10 o
   6   8   2       1992.22       2132.42       211.75 o
   7   8   2       4300.70       4120.18       290.83 o
   8   8   2       3226.93       3703.05       382.61 o
   9   8   2        505.18        144.88       270.56 o
  10   8   2          2.84       -136.98       263.32 o
  11   8   2          1.30       -275.39       275.39 o
  12   8   2       1858.34       1658.35       395.15 o
 -12   9   2          6.62       -268.35       268.35 o
 -11   9   2        726.07        431.66       302.92 o
 -10   9   2        383.36        751.80       305.59 o
  -9   9   2        693.33        532.84       329.86 o
  -8   9   2         50.04       -119.23       169.63 o
  -7   9   2         30.24       -121.65       175.62 o
  -6   9   2       5494.94       5295.37       314.99 o
  -5   9   2         32.61        -79.08       214.59 o
  -4   9   2        104.45         26.99       223.31 o
  -3   9   2          0.73        157.14       261.00 o
  -2   9   2        215.73        321.66       246.34 o
  -1   9   2       3884.15       4353.48       254.36 o
   0   9   2        844.94        848.10       196.60 o
   1   9   2         47.37        181.77       188.01 o
   2   9   2        276.89        159.55       188.09 o
   3   9   2        440.38        403.10       177.55 o
   4   9   2       1060.04        912.12       206.57 o
   5   9   2       2012.21       2066.67       217.13 o
   6   9   2        629.54        827.28       214.74 o
   7   9   2          5.71       -197.54       197.54 o
   8   9   2        701.56       -106.30       272.14 o
   9   9   2        595.51        769.10       315.22 o
  10   9   2         47.81       -161.28       309.22 o
  11   9   2         93.88       -400.83       400.83 o
 -11  10   2         97.93       -298.96       298.96 o
 -10  10   2       1501.28        974.70       389.21 o
  -9  10   2       1910.73       1947.79       290.69 o
  -8  10   2        176.94        -17.12       215.23 o
  -7  10   2          0.81       -197.94       197.94 o
  -6  10   2        691.38        627.61       239.81 o
  -5  10   2       2699.87       3089.77       309.28 o
  -4  10   2       6080.52       5827.54       599.70 o
  -3  10   2         24.60       -254.15       254.15 o
  -2  10   2        341.38        242.97       297.98 o
  -1  10   2       2193.43       2158.71       391.40 o
   0  10   2       6672.24       6962.82       310.57 o
   1  10   2       3305.34       3720.13       275.83 o
   2  10   2         46.56         33.42       194.26 o
   3  10   2        182.51        353.62       174.27 o
   4  10   2        146.67        300.75       182.06 o
   5  10   2       3531.09       3626.86       253.13 o
   6  10   2       1436.00       1325.66       213.44 o
   7  10   2         77.47       -175.45       195.43 o
   8  10   2         34.46       -194.93       194.93 o
   9  10   2         21.46       -247.36       296.49 o
  10  10   2       1297.23       1079.05       352.93 o
  11  10   2        175.40        179.57       760.45 o
 -11  11   2        304.43       -535.48       535.48 o
 -10  11   2        334.13       -319.96       319.96 o
  -9  11   2         13.22       -133.18       416.57 o
  -8  11   2       1511.22       1297.56       343.36 o
  -7  11   2         25.04       -189.78       189.78 o
  -6  11   2       2097.88       2275.39       253.58 o
  -5  11   2        188.53         55.40       271.96 o
  -4  11   2        699.79        440.58       274.07 o
  -3  11   2        191.37        169.46       359.61 o
  -2  11   2       1586.55       1859.82       319.97 o
  -1  11   2        327.70        -23.53       265.63 o
   0  11   2        111.31        181.44       267.91 o
   1  11   2        612.78        182.98       256.63 o
   2  11   2        159.49         81.10       188.15 o
   3  11   2          2.22       -134.99       190.14 o
   4  11   2       2657.48       2888.01       291.67 o
   5  11   2        425.02        140.67       201.52 o
   6  11   2        236.22       -148.40       218.93 o
   7  11   2        553.23        458.54       244.68 o
   8  11   2       1670.48       1600.71       285.92 o
   9  11   2          1.84       -328.37       343.46 o
  10  11   2         15.19       -222.05       318.69 o
 -10  12   2        185.87       -561.84       561.84 o
  -9  12   2        451.02        160.29       336.84 o
  -8  12   2         29.07         -6.83       237.11 o
  -7  12   2       1757.91       1535.97       263.68 o
  -6  12   2          1.29       -131.75       200.71 o
  -5  12   2         61.34         30.53       208.99 o
  -4  12   2         60.56        363.60       286.46 o
  -3  12   2        892.06        726.35       309.04 o
  -2  12   2        165.48        413.63       341.14 o
  -1  12   2       1131.25        831.55       302.05 o
   0  12   2       1740.99       1551.01       315.64 o
   1  12   2       1141.13       1315.92       316.72 o
   2  12   2       3642.19       3919.20       309.92 o
   3  12   2       1540.11       1806.83       258.73 o
   4  12   2          8.88       -198.05       198.05 o
   5  12   2        311.34        -76.59       195.16 o
   6  12   2        110.77        -19.31       249.12 o
   7  12   2       2026.54       1396.29       289.48 o
   8  12   2        390.68          9.12       304.67 o
   9  12   2         55.34       -600.32       690.67 o
  -9  13   2         17.41        347.34       361.81 o
  -8  13   2        365.48        -13.79       479.42 o
  -7  13   2        625.99        728.48       246.19 o
  -6  13   2        464.41        578.41       315.28 o
  -5  13   2        639.51        851.14       247.21 o
  -4  13   2        715.82        898.89       320.01 o
  -3  13   2       1442.70       1379.91       343.73 o
  -2  13   2         11.53         18.50       292.42 o
  -1  13   2        128.69       -140.38       286.16 o
   0  13   2          8.69        104.16       279.41 o
   1  13   2        194.22        195.47       303.76 o
   2  13   2        753.94        651.45       326.31 o
   3  13   2        164.45        217.92       224.45 o
   4  13   2         59.60        226.75       215.75 o
   5  13   2         89.97       -198.69       216.67 o
   6  13   2       1438.74        953.64       321.08 o
   7  13   2        599.19        303.29       445.98 o
   8  13   2         53.50       -505.94       668.58 o
  -8  14   2        737.14       1101.71       447.87 o
  -7  14   2          4.53        472.96       247.64 o
  -6  14   2         39.12       -236.07       287.12 o
  -5  14   2       1659.28       2017.37       387.01 o
  -4  14   2         15.86       -215.81       215.81 o
  -3  14   2        250.95         73.75       321.28 o
  -2  14   2       1025.08       1170.34       433.40 o
  -1  14   2        208.72        163.57       293.72 o
   0  14   2         98.84         13.04       300.43 o
   1  14   2        716.54        257.93       613.40 o
   2  14   2        992.64       1248.52       361.85 o
   3  14   2          0.48        -82.46       287.80 o
   4  14   2        196.55        272.07       233.06 o
   5  14   2        532.34        683.74       250.05 o
   6  14   2          4.07       -205.43       257.43 o
   7  14   2        140.04        263.88       440.50 o
  -6  15   2        673.75       1255.68       683.05 o
  -5  15   2        105.39        -29.44       337.10 o
  -4  15   2        135.17         11.94       306.18 o
  -3  15   2         80.60        217.36       327.44 o
  -2  15   2         55.05       -242.21       515.97 o
  -1  15   2        585.76        509.31       542.85 o
   0  15   2        194.44        -39.82       307.96 o
   1  15   2         67.67        504.45       334.59 o
   2  15   2         46.00        198.01       314.72 o
   3  15   2        605.04       1313.37       364.24 o
   4  15   2        410.59        622.02       319.50 o
   5  15   2        123.62       -169.46       664.18 o
   1  16   2         18.55       -418.67       418.67 o
   2  16   2        306.26        920.03       499.04 o
 -15   0   3       2256.45       2871.23       489.74 o
 -13   0   3         56.19         -1.29       262.57 o
 -11   0   3       1893.43       2589.27       385.59 o
  -9   0   3      31588.55      31545.25      1150.04 o
  -7   0   3       6596.67       7079.54       258.15 o
  -5   0   3      14707.39      13866.67       413.76 o
  -3   0   3         85.15        274.72       205.46 o
  -1   0   3        473.89        537.55        97.43 o
   1   0   3      82986.46      82495.12      3054.72 o
   3   0   3      11500.84      11018.70       373.96 o
   5   0   3       6720.62       6056.46       359.74 o
   7   0   3       1742.44       3113.38       374.99 o
   9   0   3        929.63        762.13       332.09 o
  11   0   3        259.67        110.25       220.30 o
  13   0   3        220.84        300.30       345.53 o
 -15   1   3        111.08       -221.21       221.21 o
 -14   1   3        128.98         -6.26       454.59 o
 -13   1   3        130.43        115.79       195.46 o
 -12   1   3         56.21        -65.64       271.36 o
 -11   1   3       6209.40       6218.18       339.40 o
 -10   1   3        111.88        -69.51       186.50 o
  -9   1   3          6.38         78.20       117.46 o
  -8   1   3        534.72        616.91       112.91 o
  -7   1   3        880.13        984.19       105.39 o
  -6   1   3       2426.38       2884.90       135.15 o
  -5   1   3       1053.85       1166.32       117.66 o
  -4   1   3       8199.09       8141.17       188.86 o
  -3   1   3       4908.89       4578.61       165.94 o
  -2   1   3        421.43        645.01        73.14 o
  -1   1   3       8491.73       6804.21       330.27 o
   0   1   3         36.29         37.89        38.91 o
   1   1   3      16536.53      16678.40       322.89 o
   2   1   3       3411.24       3568.99        95.38 o
   3   1   3      13488.69      13081.83       267.97 o
   4   1   3       3057.86       3017.23       145.40 o
   5   1   3        965.87       1201.72       104.02 o
   6   1   3        461.34        598.42        99.82 o
   7   1   3       3934.26       4359.12       229.36 o
   8   1   3       1033.46       1346.70       200.04 o
   9   1   3       4049.44       4332.71       270.73 o
  10   1   3       5864.32       5783.14       296.09 o
  11   1   3        142.15       -130.06       222.35 o
  12   1   3       1468.98       1507.47       453.94 o
  13   1   3       1811.34       1361.81       277.13 o
  14   1   3        207.82        -30.15       219.41 o
 -15   2   3         31.94        -33.04       222.03 o
 -14   2   3        823.94        872.55       260.73 o
 -13   2   3        212.85       -312.45       312.45 o
 -12   2   3         40.93       -186.56       186.56 o
 -11   2   3       4019.14       4228.02       344.24 o
 -10   2   3       2008.66       1999.11       276.93 o
  -9   2   3         64.35        -30.17       152.25 o
  -8   2   3       5406.22       5534.42       174.37 o
  -7   2   3      15164.75      14247.15       237.51 o
  -6   2   3       5332.79       5430.01       161.27 o
  -5   2   3       6667.23       6666.50       146.65 o
  -4   2   3       9459.91       9628.96       211.36 o
  -3   2   3      19645.96      18171.20       276.86 o
  -2   2   3        802.93        888.22        81.66 o
  -1   2   3      23642.84      23158.68       352.32 o
   0   2   3       1970.86       2074.58        96.78 o
   1   2   3        705.68        710.99        77.68 o
   2   2   3       7831.66       7545.46       125.08 o
   3   2   3      13972.51      13457.39       166.21 o
   4   2   3        732.52        859.72        70.78 o
   5   2   3       1170.00       1474.82       113.07 o
   6   2   3        152.32        156.67        95.06 o
   7   2   3       6955.53       7204.51       343.48 o
   8   2   3        418.70        418.09       175.61 o
   9   2   3         20.37        184.76       175.39 o
  10   2   3        294.74        297.38       226.13 o
  11   2   3        554.57        126.17       230.51 o
  12   2   3       3045.87       2521.52       346.65 o
  13   2   3       1615.48       1629.60       326.58 o
  14   2   3         57.55         81.15       307.02 o
 -15   3   3        845.40       1487.56       442.44 o
 -14   3   3          1.42       -358.71       358.71 o
 -13   3   3        718.66        475.20       247.10 o
 -12   3   3        521.25        457.45       247.85 o
 -11   3   3        492.99        509.55       235.27 o
 -10   3   3       1264.22       1223.08       247.21 o
  -9   3   3       3343.65       3425.65       182.01 o
  -8   3   3        224.84        261.10       124.87 o
  -7   3   3        273.27        272.75        97.21 o
  -6   3   3       1095.00       1437.04       101.69 o
  -5   3   3       4258.46       4040.16       110.46 o
  -4   3   3       7557.52       7333.95       311.06 o
  -3   3   3      16588.27      15244.86       298.89 o
  -2   3   3       1020.52       1065.62        85.94 o
  -1   3   3      12116.31      11404.34       236.52 o
   0   3   3        433.92        318.59        81.52 o
   1   3   3      23736.70      22651.55       350.95 o
   2   3   3       5216.00       5660.46       135.63 o
   3   3   3        899.33       1191.60        90.37 o
   4   3   3        369.57        515.73        82.25 o
   5   3   3       2051.98       2429.70       114.53 o
   6   3   3        126.96        161.85       107.11 o
   7   3   3       4228.71       4682.55       257.28 o
   8   3   3        435.67        474.31       182.33 o
   9   3   3         52.77        137.33       220.12 o
  10   3   3        964.35       1314.58       264.97 o
  11   3   3       7383.60       7113.77       433.88 o
  12   3   3        113.70       -195.80       246.26 o
  13   3   3        185.11       -241.65       263.67 o
  14   3   3         25.59        546.08       371.37 o
 -14   4   3       1250.64       1421.62       317.32 o
 -13   4   3          5.52       -220.06       220.06 o
 -12   4   3        688.89        155.02       263.20 o
 -11   4   3         38.59       -204.28       204.28 o
 -10   4   3       2471.53       2376.11       298.08 o
  -9   4   3        713.48        920.85       166.33 o
  -8   4   3      11315.44      11131.18       280.80 o
  -7   4   3       8658.63       8327.79       283.37 o
  -6   4   3      12302.72      10920.85       281.35 o
  -5   4   3       7608.30       7255.57       234.45 o
  -4   4   3       5261.57       4852.84       201.73 o
  -3   4   3       5242.08       5009.52       200.09 o
  -2   4   3        822.62        753.58        88.06 o
  -1   4   3         22.83         29.03        94.04 o
   0   4   3        233.95        128.08        82.27 o
   1   4   3       1360.43       1487.26       101.76 o
   2   4   3      27689.32      28145.48       377.14 o
   3   4   3       3168.55       3219.45       133.89 o
   4   4   3      16909.39      17073.27       360.43 o
   5   4   3       6223.08       5777.09       157.29 o
   6   4   3       2665.72       3004.71       151.95 o
   7   4   3       3993.70       4242.66       250.64 o
   8   4   3       6285.57       5778.90       382.61 o
   9   4   3        100.95         99.04       231.04 o
  10   4   3        301.11        -39.02       236.94 o
  11   4   3       1160.36       1118.84       637.69 o
  12   4   3        257.17         88.09       268.50 o
  13   4   3        479.88        279.84       284.60 o
  14   4   3        331.60        954.15       468.03 o
 -14   5   3         44.25        -37.36       328.73 o
 -13   5   3        738.17        406.42       260.54 o
 -12   5   3        165.70         33.16       243.10 o
 -11   5   3       3474.39       3995.28       369.69 o
 -10   5   3        596.67        485.36       186.57 o
  -9   5   3       1332.44       1647.01       194.02 o
  -8   5   3        137.75        141.26       183.98 o
  -7   5   3        603.19        536.09       181.41 o
  -6   5   3       1350.80       1571.80       193.50 o
  -5   5   3       1673.77       1595.44       183.95 o
  -4   5   3        214.85        285.70       149.55 o
  -3   5   3        816.64        892.26       157.33 o
  -2   5   3       4127.81       3500.82       193.82 o
  -1   5   3      13656.87      11863.22       230.08 o
   0   5   3        492.94        228.08       108.84 o
   1   5   3       1547.41       1576.47       111.49 o
   2   5   3        680.70        735.01       103.42 o
   3   5   3        403.93        334.77        98.56 o
   4   5   3       2595.10       2737.00       140.88 o
   5   5   3       8979.71       8901.18       201.06 o
   6   5   3         65.06          7.54       129.26 o
   7   5   3         33.20        264.19       165.32 o
   8   5   3        562.72        361.28       245.24 o
   9   5   3       4611.63       4356.36       362.74 o
  10   5   3        857.59        792.66       281.73 o
  11   5   3          0.35       -240.57       243.35 o
  12   5   3          7.99        -56.47       263.24 o
  13   5   3        403.43        -53.89       250.21 o
 -14   6   3        151.27       -309.48       309.48 o
 -13   6   3        474.50        139.94       270.97 o
 -12   6   3       1965.69       2334.79       448.52 o
 -11   6   3        305.44        -20.23       275.75 o
 -10   6   3         56.38       -121.42       172.67 o
  -9   6   3       4112.23       4341.50       241.70 o
  -8   6   3       1036.22       1128.07       215.47 o
  -7   6   3         79.18         65.88       195.52 o
  -6   6   3        500.26        623.61       190.51 o
  -5   6   3       5743.56       5236.23       305.84 o
  -4   6   3       2456.65       2504.56       206.21 o
  -3   6   3       2112.13       1984.73       137.50 o
  -2   6   3       5963.81       5582.59       263.90 o
  -1   6   3       3212.10       3119.20       209.03 o
   0   6   3       2534.84       2528.34       177.23 o
   1   6   3      10007.91       9117.27       568.78 o
   2   6   3        145.81         92.57       101.74 o
   3   6   3       2575.33       2754.37       147.09 o
   4   6   3       3146.72       3342.64       162.13 o
   5   6   3       4200.54       4134.71       184.08 o
   6   6   3         31.77        120.72       176.26 o
   7   6   3       1428.65       1650.94       216.64 o
   8   6   3       3340.27       3609.59       543.62 o
   9   6   3       2577.40       2684.23       336.46 o
  10   6   3         10.47        -93.33       240.42 o
  11   6   3        224.39       -109.10       260.63 o
  12   6   3        967.16        727.12       303.56 o
  13   6   3        159.94       -268.94       283.19 o
 -14   7   3          2.13        -56.08       333.38 o
 -13   7   3       1141.18       1547.41       340.54 o
 -12   7   3        157.24       -260.94       260.94 o
 -11   7   3        430.21        436.14       271.12 o
 -10   7   3        561.10        423.87       198.90 o
  -9   7   3       1150.53       1322.06       218.19 o
  -8   7   3        383.45        402.50       199.22 o
  -7   7   3       1351.33       1354.22       227.00 o
  -6   7   3        339.01        440.93       212.81 o
  -5   7   3        515.99        332.85       207.28 o
  -4   7   3        506.45        508.29       183.84 o
  -3   7   3       8076.60       7344.60       190.29 o
  -2   7   3        103.12        -99.44       122.08 o
  -1   7   3        347.31        301.48       140.89 o
   0   7   3        488.20        529.11       157.22 o
   1   7   3        336.56        428.63       153.58 o
   2   7   3      12134.79      11545.78       725.71 o
   3   7   3       1355.64       1731.80       146.72 o
   4   7   3        127.45        100.68       130.10 o
   5   7   3        123.91        155.96       152.90 o
   6   7   3        928.88        975.53       211.10 o
   7   7   3       2199.91       2076.05       234.95 o
   8   7   3       1873.09       1614.94       305.37 o
   9   7   3        868.48        794.07       283.60 o
  10   7   3       1996.82       2439.19       583.16 o
  11   7   3       1750.53       1357.26       630.46 o
  12   7   3        615.01        367.77       462.21 o
 -13   8   3        393.40        177.96       320.82 o
 -12   8   3        178.94         88.90       283.83 o
 -11   8   3       1199.80        957.98       315.50 o
 -10   8   3        838.00        750.29       228.49 o
  -9   8   3       1311.42       1250.56       232.08 o
  -8   8   3        216.63        245.40       175.69 o
  -7   8   3       3862.49       4676.20       301.78 o
  -6   8   3        220.01          2.99       210.68 o
  -5   8   3       1848.58       1947.68       254.90 o
  -4   8   3          7.77        202.41       215.56 o
  -3   8   3      10815.98       9545.29       396.67 o
  -2   8   3        205.80        170.56       147.03 o
  -1   8   3       7568.34       7430.69       302.41 o
   0   8   3        769.34        991.37       179.12 o
   1   8   3        100.44         92.68       166.49 o
   2   8   3        592.93        568.34       172.11 o
   3   8   3      10982.15      10297.27       610.56 o
   4   8   3        174.26         22.01       163.31 o
   5   8   3        681.96        764.91       179.61 o
   6   8   3          6.34       -193.01       193.01 o
   7   8   3       5145.07       5061.58       299.17 o
   8   8   3        258.36         11.30       300.69 o
   9   8   3         40.23       -255.36       255.36 o
  10   8   3         11.07        -10.44       278.05 o
  11   8   3          0.97       -346.82       346.82 o
  12   8   3         14.15         23.99       474.75 o
 -12   9   3         68.64       -279.36       279.36 o
 -11   9   3        615.83        963.78       573.34 o
 -10   9   3        316.62        429.85       223.95 o
  -9   9   3        369.65        367.36       224.82 o
  -8   9   3        230.32        114.31       196.37 o
  -7   9   3        129.91        -94.78       217.02 o
  -6   9   3        287.52        417.72       225.47 o
  -5   9   3        153.20        463.46       240.41 o
  -4   9   3        342.29        457.32       238.35 o
  -3   9   3       2883.67       3080.94       345.91 o
  -2   9   3       2247.99       2557.88       315.29 o
  -1   9   3       2515.74       3008.36       240.34 o
   0   9   3       2154.14       2506.21       243.12 o
   1   9   3         35.50        -12.79       186.32 o
   2   9   3        368.77        206.31       192.64 o
   3   9   3        156.97         84.01       171.15 o
   4   9   3       1344.80       1461.12       206.16 o
   5   9   3          0.36       -104.69       161.61 o
   6   9   3         79.32         95.86       192.24 o
   7   9   3       6010.52       5380.66       461.12 o
   8   9   3       1328.44       1321.30       330.75 o
   9   9   3       1290.50       1125.69       489.74 o
  10   9   3        227.15       -238.60       493.36 o
  11   9   3        858.20        174.13       444.90 o
 -11  10   3        240.88          2.11       324.11 o
 -10  10   3       1940.76       2106.25       294.50 o
  -9  10   3       3786.79       4107.65       327.33 o
  -8  10   3         27.82        -47.96       197.05 o
  -7  10   3        294.90         26.20       234.24 o
  -6  10   3        466.96        404.49       231.92 o
  -5  10   3       1818.47       2016.65       337.39 o
  -4  10   3       7497.24       7641.12       431.33 o
  -3  10   3        126.34       -154.39       271.48 o
  -2  10   3        168.05        318.93       286.60 o
  -1  10   3        126.10       -199.16       339.97 o
   0  10   3       3131.09       3297.43       268.72 o
   1  10   3       5538.54       5652.36       298.34 o
   2  10   3       1877.47       1749.85       247.75 o
   3  10   3       1095.69       1178.99       205.33 o
   4  10   3        372.18        485.91       178.23 o
   5  10   3       1183.87       1334.43       207.54 o
   6  10   3       1147.74        945.77       253.91 o
   7  10   3        792.13        490.48       236.23 o
   8  10   3        153.36       -110.97       282.57 o
   9  10   3        157.55         75.61       293.17 o
  10  10   3        597.72         87.08       315.57 o
 -11  11   3        329.23       -347.86       569.08 o
 -10  11   3         10.53       -208.07       208.07 o
  -9  11   3          9.20        122.03       236.44 o
  -8  11   3        326.13        348.85       206.08 o
  -7  11   3          0.99       -192.25       192.25 o
  -6  11   3         63.44       -165.13       227.19 o
  -5  11   3       2473.29       2491.22       354.63 o
  -4  11   3        953.14       1097.78       296.04 o
  -3  11   3         30.06        -60.68       262.27 o
  -2  11   3        120.80         38.50       269.31 o
  -1  11   3       1820.34       1781.13       320.74 o
   0  11   3        300.11        213.37       265.96 o
   1  11   3       1859.05       2182.44       242.35 o
   2  11   3        213.93        -15.39       196.90 o
   3  11   3       1758.99       1890.84       249.02 o
   4  11   3        133.85        428.90       191.40 o
   5  11   3       1931.09       2242.72       237.75 o
   6  11   3       1202.73       1118.42       293.69 o
   7  11   3        416.74        271.54       238.52 o
   8  11   3         73.78       -124.39       305.67 o
   9  11   3        794.20        646.04       334.50 o
  10  11   3         20.64       -283.04       336.60 o
 -10  12   3        119.64       -321.15       321.15 o
  -9  12   3        392.88         36.26       309.00 o
  -8  12   3        729.69        722.32       233.71 o
  -7  12   3       1128.68       1282.97       251.53 o
  -6  12   3        734.57       1108.38       321.58 o
  -5  12   3       1860.04       2104.89       370.07 o
  -4  12   3       1637.61       1583.39       342.11 o
  -3  12   3        149.86        226.24       308.19 o
  -2  12   3       3307.09       3545.35       393.92 o
  -1  12   3        320.86          2.77       275.47 o
   0  12   3         96.14       -115.96       259.02 o
   1  12   3         49.72       -258.40       258.40 o
   2  12   3       2147.96       2522.95       272.76 o
   3  12   3        933.08       1147.93       247.73 o
   4  12   3        483.08        417.59       224.62 o
   5  12   3         99.24       -135.68       195.62 o
   6  12   3        139.22        -47.11       237.65 o
   7  12   3        221.12        341.01       236.53 o
   8  12   3        795.03        672.37       674.39 o
   9  12   3         25.08       -538.15       618.57 o
  -9  13   3         99.72        750.50       428.75 o
  -8  13   3        186.42       -222.70       239.44 o
  -7  13   3        144.52        -82.71       216.58 o
  -6  13   3        431.62        399.18       237.59 o
  -5  13   3        227.73        467.69       292.78 o
  -4  13   3        431.21        217.10       294.11 o
  -3  13   3        203.02        218.49       302.78 o
  -2  13   3         10.15       -107.73       292.07 o
  -1  13   3        327.27        -65.94       286.89 o
   0  13   3        311.87        118.37       275.37 o
   1  13   3       1832.76       2430.24       358.94 o
   2  13   3        172.79         58.70       265.14 o
   3  13   3          1.27       -115.52       215.18 o
   4  13   3          1.12        166.45       222.65 o
   5  13   3        807.54        660.64       232.40 o
   6  13   3        269.06        156.58       470.61 o
   7  13   3        712.88        720.23       331.20 o
   8  13   3         89.07       -358.45       358.45 o
  -7  14   3        618.87        747.63       254.77 o
  -6  14   3          1.91       -147.04       312.19 o
  -5  14   3          0.94         74.46       221.07 o
  -4  14   3       1399.17       1912.59       391.02 o
  -3  14   3        874.96       1327.53       447.10 o
  -2  14   3        108.01         72.77       298.51 o
  -1  14   3        543.83        450.19       314.95 o
   0  14   3        752.62        810.25       330.27 o
   1  14   3         75.88        233.96       292.63 o
   2  14   3        110.95        -27.30       274.46 o
   3  14   3        711.82        959.61       377.58 o
   4  14   3        229.60         36.27       501.50 o
   5  14   3          5.38          7.68       267.06 o
   6  14   3        200.42        550.57       568.04 o
   7  14   3        899.35       1357.53       310.53 o
  -6  15   3       1177.66       1702.32       539.62 o
  -5  15   3        551.31        590.33       283.93 o
  -4  15   3        296.58        -78.17       392.95 o
  -3  15   3         27.07        -80.89       316.09 o
  -2  15   3         38.42        543.57       335.43 o
  -1  15   3        294.56        243.67       437.40 o
   0  15   3        213.43        472.41       333.50 o
   1  15   3         56.57       -301.30       308.24 o
   2  15   3         15.44        -10.10       315.16 o
   3  15   3         34.53       -135.44       290.60 o
   4  15   3       1023.91       1139.23       325.27 o
   5  15   3         61.90       -147.31       467.77 o
   1  16   3       1421.84       1765.64       524.63 o
   2  16   3         75.34        509.64       491.55 o
 -14   0   4       1299.30       1382.89       378.61 o
 -12   0   4       1111.61       1295.80       341.91 o
 -10   0   4       5190.72       5008.24       246.83 o
  -8   0   4       2414.51       2735.48       237.20 o
  -6   0   4       2251.36       2491.07       294.36 o
  -4   0   4      10194.81       8396.34       345.53 o
  -2   0   4       3269.31       3234.93       114.04 o
   0   0   4       2330.88       2056.39       147.79 o
   2   0   4      22603.86      20180.19       860.88 o
   4   0   4       6003.57       5048.81       340.10 o
   6   0   4      22965.86      20853.24       647.90 o
   8   0   4       3685.11       4426.50       487.41 o
  10   0   4       3749.83       4426.76       510.93 o
  12   0   4       1322.26       1677.25       417.89 o
 -15   1   4         73.66       -302.86       357.81 o
 -14   1   4         25.14         77.71       212.89 o
 -13   1   4       1005.68        736.74       235.17 o
 -12   1   4       1332.53       1069.49       340.49 o
 -11   1   4       1871.64       1944.14       251.26 o
 -10   1   4        654.22        707.16       173.85 o
  -9   1   4       1108.24       1292.84       163.11 o
  -8   1   4       7436.06       7191.00       210.53 o
  -7   1   4       4413.48       4264.21       166.40 o
  -6   1   4      14291.95      13603.66       310.70 o
  -5   1   4       2418.12       2554.97       155.98 o
  -4   1   4        667.05        886.76       110.03 o
  -3   1   4        383.45        500.40        78.48 o
  -2   1   4      24337.87      24976.55       415.28 o
  -1   1   4       3652.19       3898.25       133.06 o
   0   1   4       2490.05       2529.45        94.46 o
   1   1   4       7395.03       7168.59       112.02 o
   2   1   4       3500.28       3370.05        92.10 o
   3   1   4       7074.43       7363.87       193.71 o
   4   1   4      14121.51      14882.54       361.47 o
   5   1   4       2926.78       2798.14       217.63 o
   6   1   4       2970.74       3231.17       265.30 o
   7   1   4        943.32       1186.32       178.48 o
   8   1   4         91.21        124.23       197.75 o
   9   1   4        591.47        580.01       186.20 o
  10   1   4         22.20         51.07       169.65 o
  11   1   4       3312.65       3487.99       271.90 o
  12   1   4        106.81        -36.09       235.60 o
  13   1   4        669.01        637.56       243.10 o
 -15   2   4        815.44        731.32       291.77 o
 -14   2   4         72.00       -104.98       197.26 o
 -13   2   4          6.18       -333.12       333.12 o
 -12   2   4       5617.74       5902.77       365.23 o
 -11   2   4        396.84        371.20       205.06 o
 -10   2   4         74.96         30.75       152.57 o
  -9   2   4       1755.78       2041.92       187.70 o
  -8   2   4       1249.39       1465.17       143.30 o
  -7   2   4      12338.54      12168.88       240.97 o
  -6   2   4       6821.80       7297.77       212.29 o
  -5   2   4         29.12         72.44       101.05 o
  -4   2   4       7396.79       7506.33       202.21 o
  -3   2   4      11450.79      10568.02       200.13 o
  -2   2   4      38531.40      35290.75       770.31 o
  -1   2   4       1063.34       1053.99        98.65 o
   0   2   4       2445.78       2420.31       119.43 o
   1   2   4      12041.06      11668.94       212.46 o
   2   2   4       1625.77       1759.52        91.21 o
   3   2   4         59.27        146.22        65.23 o
   4   2   4       5544.72       5521.51       159.00 o
   5   2   4         24.61         27.58        88.89 o
   6   2   4          1.00        -77.99       131.51 o
   7   2   4       1301.92       1360.53       189.08 o
   8   2   4       8314.76       8315.99       622.54 o
   9   2   4       3874.57       4129.93       284.61 o
  10   2   4       3589.72       4071.97       294.21 o
  11   2   4         42.81        -57.94       228.26 o
  12   2   4       1390.74       1175.59       288.46 o
  13   2   4          6.32        206.82       266.34 o
 -15   3   4         27.51       -205.20       362.59 o
 -14   3   4        551.95        387.91       358.45 o
 -13   3   4         84.67       -212.28       212.28 o
 -12   3   4        591.37        862.29       270.06 o
 -11   3   4          1.81       -205.11       205.11 o
 -10   3   4       1600.56       1717.21       210.73 o
  -9   3   4       2442.42       2733.51       175.04 o
  -8   3   4       6075.43       6191.63       231.81 o
  -7   3   4       1385.90       1640.69       115.38 o
  -6   3   4       3823.48       3904.19       128.04 o
  -5   3   4        171.05        281.54        66.69 o
  -4   3   4      33798.73      31450.77       553.29 o
  -3   3   4       1500.09       1647.74        94.77 o
  -2   3   4        866.71       1088.05        90.69 o
  -1   3   4        213.69        326.92        91.73 o
   0   3   4        426.20        764.48        90.38 o
   1   3   4       8699.54       9281.00       193.08 o
   2   3   4       6942.93       6476.09       142.17 o
   3   3   4       1912.16       2400.05       112.13 o
   4   3   4         10.05        -74.56        74.56 o
   5   3   4         75.80          4.34        76.70 o
   6   3   4      10630.25      10574.64       230.16 o
   7   3   4        147.10        105.65       166.22 o
   8   3   4       1692.10       1739.41       251.67 o
   9   3   4       1214.35       1263.04       214.49 o
  10   3   4        433.02          9.24       222.66 o
  11   3   4          6.18       -120.25       227.40 o
  12   3   4       3834.54       4841.25       637.95 o
  13   3   4         98.30         84.99       346.05 o
  14   3   4        118.87         35.92       401.87 o
 -15   4   4       1394.71       1402.53       470.61 o
 -14   4   4        919.76        846.11       365.04 o
 -13   4   4        362.82        240.13       354.06 o
 -12   4   4        626.78        460.55       261.65 o
 -11   4   4         64.36       -160.80       354.19 o
 -10   4   4        356.11        476.32       174.14 o
  -9   4   4       6323.98       6324.37       320.11 o
  -8   4   4       1935.93       1910.33       187.62 o
  -7   4   4       1469.41       1669.22       172.46 o
  -6   4   4        600.52        858.18       139.24 o
  -5   4   4       8899.39       8524.09       218.38 o
  -4   4   4      13478.98      12629.01       425.36 o
  -3   4   4        436.01        443.61        76.15 o
  -2   4   4      23643.54      20371.92      1257.23 o
  -1   4   4       2001.48       2242.61       154.75 o
   0   4   4         53.01         79.45        83.91 o
   1   4   4      40367.09      37541.37       611.81 o
   2   4   4       9473.13       9125.21       171.06 o
   3   4   4      14465.76      15016.61       437.90 o
   4   4   4         46.60        -45.47        86.41 o
   5   4   4       4011.23       3547.87       143.94 o
   6   4   4       4095.07       4383.59       198.46 o
   7   4   4          6.46         -7.69       172.62 o
   8   4   4         23.44        343.80       248.62 o
   9   4   4         31.22       -197.71       225.25 o
  10   4   4        202.86        306.47       249.89 o
  11   4   4         45.18       -228.47       228.47 o
  12   4   4        500.33        295.02       265.91 o
  13   4   4         56.72        -51.44       286.86 o
 -14   5   4         39.92        131.65       276.83 o
 -13   5   4         17.08       -226.90       226.90 o
 -12   5   4         34.07       -234.73       234.73 o
 -11   5   4        623.23        854.92       276.10 o
 -10   5   4       3153.39       3160.88       255.27 o
  -9   5   4        596.84        735.15       192.83 o
  -8   5   4        754.08        985.40       207.18 o
  -7   5   4        206.10        273.04       178.97 o
  -6   5   4      10776.79       9581.76       298.56 o
  -5   5   4       1379.21       1569.53       183.54 o
  -4   5   4          4.05         29.80       133.08 o
  -3   5   4         34.54        -87.46        88.07 o
  -2   5   4         17.44         40.62        98.95 o
  -1   5   4       5526.37       5325.74       184.85 o
   0   5   4        685.67        815.12       110.01 o
   1   5   4         43.19         -8.72        89.68 o
   2   5   4        513.26        631.79       102.04 o
   3   5   4       2106.52       2495.86       136.73 o
   4   5   4      18298.81      17172.94       559.78 o
   5   5   4         73.91         10.46       105.79 o
   6   5   4        340.58        559.05       152.30 o
   7   5   4        212.66        246.44       239.62 o
   8   5   4       2073.02       2474.89       308.60 o
   9   5   4       1468.70       1782.57       303.15 o
  10   5   4       1219.51       1394.66       331.44 o
  11   5   4        505.37        266.32       275.94 o
  12   5   4          9.06       -204.84       286.89 o
  13   5   4         33.32       -270.70       270.70 o
 -14   6   4       1289.30        718.31       319.10 o
 -13   6   4        843.43        494.27       288.18 o
 -12   6   4         53.95        155.36       251.99 o
 -11   6   4         67.80       -330.36       470.10 o
 -10   6   4       4046.24       4112.35       285.91 o
  -9   6   4        529.48        433.58       199.66 o
  -8   6   4        248.58        353.22       201.63 o
  -7   6   4       2089.74       2254.20       245.92 o
  -6   6   4         15.98       -161.75       176.29 o
  -5   6   4       7624.09       7037.74       292.66 o
  -4   6   4      10533.83       9696.25       387.41 o
  -3   6   4       1997.79       1968.60       240.79 o
  -2   6   4        833.52       1121.01       134.97 o
  -1   6   4       1987.34       2108.61       164.15 o
   0   6   4      13415.52      12345.34       275.42 o
   1   6   4       3106.32       3128.49       154.33 o
   2   6   4         13.71         -7.48       103.38 o
   3   6   4      13088.43      13034.09       235.90 o
   4   6   4        373.08        412.85       123.14 o
   5   6   4        434.18        488.83       132.74 o
   6   6   4        976.42        806.00       192.43 o
   7   6   4       5334.46       4604.06       357.33 o
   8   6   4         72.27         66.96       231.17 o
   9   6   4        311.40        331.25       247.24 o
  10   6   4       1845.62       2131.68       339.81 o
  11   6   4          2.99       -256.76       256.76 o
  12   6   4          2.99         31.27       286.29 o
  13   6   4        651.03        633.43       447.10 o
 -14   7   4         46.25         64.09       370.34 o
 -13   7   4         19.73       -365.69       365.69 o
 -12   7   4          8.78        -21.32       254.59 o
 -11   7   4         24.26       -311.42       311.42 o
 -10   7   4        301.33        290.91       195.97 o
  -9   7   4       2216.76       2623.37       376.20 o
  -8   7   4       3283.11       3447.48       276.21 o
  -7   7   4         39.71          6.14       195.02 o
  -6   7   4        898.27        765.88       214.89 o
  -5   7   4        563.67        738.71       216.13 o
  -4   7   4         14.57        156.85       191.82 o
  -3   7   4      14065.06      11409.85      1031.74 o
  -2   7   4       1214.66       1324.27       150.71 o
  -1   7   4       1791.50       2051.79       241.60 o
   0   7   4        246.66        277.95       151.33 o
   1   7   4       6297.81       5661.66       224.31 o
   2   7   4      16359.37      15675.89       701.18 o
   3   7   4        241.71        208.90       127.67 o
   4   7   4       2565.01       2900.91       176.25 o
   5   7   4         53.28       -145.70       145.70 o
   6   7   4       6305.86       5841.61       300.20 o
   7   7   4       4202.81       4135.25       359.50 o
   8   7   4       2602.40       2403.48       335.09 o
   9   7   4       1974.13       1722.61       331.71 o
  10   7   4          9.80       -112.82       252.15 o
  11   7   4        806.91        981.25       332.22 o
  12   7   4       1222.43        971.94       324.97 o
 -13   8   4         65.55       -292.65       292.65 o
 -12   8   4       2660.96       2781.70       381.71 o
 -11   8   4        195.95         -5.35       258.32 o
 -10   8   4         60.98       -184.41       184.41 o
  -9   8   4         40.26        -35.50       176.10 o
  -8   8   4       2643.25       3145.93       288.37 o
  -7   8   4          3.22        -60.69       209.60 o
  -6   8   4       1561.29       1493.92       252.08 o
  -5   8   4       1091.80        870.30       236.49 o
  -4   8   4        944.75       1063.52       221.35 o
  -3   8   4         83.22        135.46       224.50 o
  -2   8   4      24444.66      22814.73       442.90 o
  -1   8   4        932.16       1041.36       168.05 o
   0   8   4         50.18        192.42       161.74 o
   1   8   4       1236.73       1722.14       212.14 o
   2   8   4       4917.96       4987.05       366.01 o
   3   8   4       1442.31       1608.32       198.48 o
   4   8   4       1025.93       1023.95       184.33 o
   5   8   4        566.69        496.35       172.63 o
   6   8   4        676.97        772.32       208.48 o
   7   8   4       1214.68       1294.97       299.74 o
   8   8   4       3565.61       3804.05       708.37 o
   9   8   4         35.37       -267.79       267.79 o
  10   8   4        310.10         65.24       284.05 o
  11   8   4        107.67        -64.06       282.90 o
 -12   9   4          0.41       -262.12       262.12 o
 -11   9   4        336.21         44.45       570.11 o
 -10   9   4        596.91        500.21       251.48 o
  -9   9   4        373.00        197.43       190.49 o
  -8   9   4       1400.35       1087.01       247.50 o
  -7   9   4        151.20        261.52       221.58 o
  -6   9   4        822.99        875.38       249.94 o
  -5   9   4        599.38        677.81       241.77 o
  -4   9   4       4861.76       4997.07       378.56 o
  -3   9   4        208.28         43.76       255.57 o
  -2   9   4         25.95        -34.28       261.09 o
  -1   9   4       5851.64       5563.35       362.74 o
   0   9   4        579.69        665.51       195.49 o
   1   9   4          2.24       -158.26       231.86 o
   2   9   4       6112.46       5693.90       273.65 o
   3   9   4        603.27        593.84       188.60 o
   4   9   4       1784.88       1695.85       209.07 o
   5   9   4       1700.02       1886.10       207.79 o
   6   9   4       2609.27       2368.66       262.20 o
   7   9   4        928.38       1057.92       309.09 o
   8   9   4         93.79       -261.73       261.73 o
   9   9   4        490.98        406.62       305.29 o
  10   9   4        108.42       -266.88       266.88 o
  11   9   4        159.30       -282.10       282.10 o
 -12  10   4        118.17       -424.87       542.97 o
 -11  10   4         83.93        -62.99       335.32 o
 -10  10   4        864.72        764.12       259.47 o
  -9  10   4       2112.49       2277.70       257.51 o
  -8  10   4        406.37        359.81       243.60 o
  -7  10   4         67.47       -199.84       240.41 o
  -6  10   4        309.05        379.96       240.13 o
  -5  10   4       1545.23       1705.47       275.14 o
  -4  10   4       2803.13       2988.12       360.24 o
  -3  10   4       1687.28       2040.18       331.42 o
  -2  10   4         33.46         92.44       255.71 o
  -1  10   4       1090.30        719.99       266.18 o
   0  10   4       5657.98       5182.74       287.42 o
   1  10   4         46.92       -162.73       189.15 o
   2  10   4         12.60        -26.34       195.62 o
   3  10   4        207.58        157.23       180.36 o
   4  10   4         24.19        -20.94       171.21 o
   5  10   4       2279.06       2169.79       227.27 o
   6  10   4       1476.95       1636.26       260.52 o
   7  10   4         34.30       -217.71       217.71 o
   8  10   4        511.36        105.39       299.08 o
   9  10   4          7.85       -298.04       298.04 o
  10  10   4       1186.93        613.91       356.53 o
 -11  11   4         17.30       -571.40       571.40 o
 -10  11   4        707.77        472.94       233.65 o
  -9  11   4        271.63         50.57       335.66 o
  -8  11   4       1479.18       1480.27       303.67 o
  -7  11   4         45.97       -103.43       397.09 o
  -6  11   4       3725.58       3944.18       495.25 o
  -5  11   4          1.03       -284.16       456.53 o
  -4  11   4         19.37        139.98       263.54 o
  -3  11   4        699.54        563.88       286.26 o
  -2  11   4       2338.28       2318.76       342.61 o
  -1  11   4        373.39        565.10       276.54 o
   0  11   4        394.31        421.63       274.08 o
   1  11   4        253.80        148.87       190.19 o
   2  11   4         10.39        -15.08       197.72 o
   3  11   4        744.20        732.82       219.15 o
   4  11   4       2749.10       2872.51       413.12 o
   5  11   4        114.78        -86.46       227.60 o
   6  11   4          3.94         17.53       215.09 o
   7  11   4        888.87        188.14       240.89 o
   8  11   4        266.44         23.59       309.15 o
   9  11   4        433.86        -79.52       334.96 o
 -10  12   4        128.78         94.65       623.35 o
  -9  12   4         68.73       -111.16       243.78 o
  -8  12   4        163.43          3.95       218.37 o
  -7  12   4       2586.40       2919.44       652.66 o
  -6  12   4        586.65        692.65       305.03 o
  -5  12   4         56.94        -66.63       273.54 o
  -4  12   4       1498.29       1507.29       349.54 o
  -3  12   4       1957.04       2211.90       356.91 o
  -2  12   4         33.60         89.47       243.92 o
  -1  12   4       1168.52        890.60       358.32 o
   0  12   4        695.38        705.77       301.44 o
   1  12   4        464.47        566.46       284.95 o
   2  12   4        487.64        335.07       212.15 o
   3  12   4       2756.43       3099.03       347.06 o
   4  12   4         89.10        -32.87       246.38 o
   5  12   4         14.05       -130.23       230.38 o
   6  12   4         65.05        -45.37       228.00 o
   7  12   4        314.01       -212.73       212.73 o
   8  12   4        403.60        208.60       455.75 o
  -9  13   4        177.94        -97.95       370.34 o
  -8  13   4        471.52        131.68       384.25 o
  -7  13   4          7.23       -186.78       314.24 o
  -6  13   4         30.22         90.38       288.54 o
  -5  13   4         83.01        203.94       306.51 o
  -4  13   4       1668.43       2012.13       515.06 o
  -3  13   4        372.86        267.63       289.28 o
  -2  13   4         17.61       -220.64       283.02 o
  -1  13   4        356.60       -161.73       290.02 o
   0  13   4        498.81        370.11       300.65 o
   1  13   4        225.79       -224.53       279.42 o
   2  13   4        599.62       1081.63       313.20 o
   3  13   4        613.07        389.16       288.69 o
   4  13   4        374.71        374.30       215.45 o
   5  13   4          2.18       -202.74       261.93 o
   6  13   4       1195.17       1106.36       728.47 o
   7  13   4        446.28       -246.05       246.05 o
  -8  14   4        100.76        418.15       507.83 o
  -7  14   4         30.26       -125.91       290.61 o
  -6  14   4         71.10        -17.62       296.32 o
  -5  14   4        584.08        820.92       343.95 o
  -4  14   4        283.53        441.70       301.95 o
  -3  14   4         15.79       -206.66       289.52 o
  -2  14   4       1474.90       1897.50       376.03 o
  -1  14   4        150.92        209.20       290.03 o
   0  14   4          7.27       -100.75       330.54 o
   1  14   4       1602.20       1528.18       354.26 o
   2  14   4        436.69        442.90       333.64 o
   3  14   4        175.83        305.10       475.14 o
   4  14   4        322.17        245.26       314.46 o
   5  14   4        183.42        368.83       268.93 o
   6  14   4        121.37        646.86       488.70 o
  -6  15   4        215.68        379.74       293.21 o
  -5  15   4        268.25        527.43       300.41 o
  -4  15   4        143.44       -212.08       320.03 o
  -3  15   4         19.59        177.33       392.95 o
  -2  15   4          8.06        680.71       372.88 o
  -1  15   4        538.83        529.02       546.46 o
   0  15   4        271.12        364.43       311.30 o
   1  15   4        192.19        -48.68       304.32 o
   2  15   4        425.96        131.40       314.90 o
   3  15   4        469.14        743.05       330.07 o
   4  15   4        940.28       1658.65       505.24 o
 -15   0   5        610.14        637.56       344.50 o
 -13   0   5       3081.25       3141.04       436.76 o
 -11   0   5        621.23        130.25       241.12 o
  -9   0   5       6918.32       7570.18       264.01 o
  -7   0   5       2186.04       2671.20       330.28 o
  -5   0   5       5733.24       5783.29       344.75 o
  -3   0   5       5569.19       6297.40       148.98 o
  -1   0   5        662.05        894.87       256.50 o
   1   0   5      14015.99      14392.64       485.21 o
   3   0   5      11059.56      10329.31       771.43 o
   5   0   5      10377.12      10576.77       486.89 o
   7   0   5         16.75       -288.16       288.16 o
   9   0   5      20803.81      19787.19       770.14 o
  11   0   5        326.57        182.84       220.35 o
  13   0   5        263.05        395.67       350.44 o
 -15   1   5        741.91        755.67       369.18 o
 -14   1   5         38.04        279.62       217.17 o
 -13   1   5        756.95        608.79       227.06 o
 -12   1   5       1200.46        734.50       220.10 o
 -11   1   5        147.93        207.50       182.51 o
 -10   1   5         85.49        -22.74       132.07 o
  -9   1   5       1395.57       1669.17       164.41 o
  -8   1   5        279.26        359.28       124.35 o
  -7   1   5        405.47        713.26       155.40 o
  -6   1   5       5145.05       5226.78       208.31 o
  -5   1   5      21851.07      20344.55       372.23 o
  -4   1   5      23545.42      22294.12       512.19 o
  -3   1   5         15.60         15.90        65.21 o
  -2   1   5       2485.95       2706.60       109.06 o
  -1   1   5       4136.25       3733.49       144.27 o
   0   1   5       2099.60       2337.64        98.91 o
   1   1   5       4587.13       4556.75       101.41 o
   2   1   5       4484.63       4165.12       106.05 o
   3   1   5       4007.58       4078.10       154.49 o
   4   1   5       7982.19       7345.56       328.38 o
   5   1   5       7101.85       6736.85       308.46 o
   6   1   5        786.16        871.37       214.02 o
   7   1   5       3629.88       4007.25       257.04 o
   8   1   5       6873.31       6614.92       310.60 o
   9   1   5       2988.23       3101.60       256.25 o
  10   1   5        321.92        143.19       183.80 o
  11   1   5        899.46        676.82       214.31 o
  12   1   5       1463.58       1227.58       294.63 o
  13   1   5        908.33        973.30       430.68 o
 -15   2   5         34.33        321.58       480.30 o
 -14   2   5        181.58        111.33       437.15 o
 -13   2   5       2971.82       2676.63       493.10 o
 -12   2   5        226.44         73.62       223.78 o
 -11   2   5        842.51       1090.28       226.01 o
 -10   2   5       2300.30       2891.09       204.39 o
  -9   2   5       1305.05       1524.19       202.28 o
  -8   2   5       1006.71       1273.83       142.29 o
  -7   2   5       5592.43       5481.88       239.76 o
  -6   2   5       2762.96       3286.11       195.51 o
  -5   2   5        312.81        394.65       137.61 o
  -4   2   5       2365.47       2544.74       155.01 o
  -3   2   5      27051.79      25062.94       543.72 o
  -2   2   5       4100.50       3961.55       125.35 o
  -1   2   5       8178.25       7501.02       145.78 o
   0   2   5         77.10        163.17        68.17 o
   1   2   5       1736.31       2032.39       101.68 o
   2   2   5        161.99        140.75        70.83 o
   3   2   5      33344.00      33740.83       423.77 o
   4   2   5       4586.00       5014.41       160.28 o
   5   2   5       4030.91       4076.11       156.15 o
   6   2   5       1369.41       1700.06       187.01 o
   7   2   5        789.92        806.21       183.53 o
   8   2   5        950.83       1220.56       217.59 o
   9   2   5          9.33        -98.10       171.89 o
  10   2   5        148.65         50.10       185.58 o
  11   2   5        813.92        865.99       286.24 o
  12   2   5          3.29       -221.41       221.41 o
  13   2   5        917.08        935.52       307.59 o
 -15   3   5          3.01         18.06       209.92 o
 -14   3   5         46.62       -295.91       295.91 o
 -13   3   5       1682.35       1429.65       283.67 o
 -12   3   5        560.32        217.12       226.75 o
 -11   3   5       3274.67       3702.17       321.94 o
 -10   3   5        257.22        201.84       135.54 o
  -9   3   5       1241.19       1389.28       181.78 o
  -8   3   5         27.38        -15.21       138.07 o
  -7   3   5       3207.17       3063.95       185.21 o
  -6   3   5       4067.83       3912.05       178.72 o
  -5   3   5       1577.51       1877.46       139.55 o
  -4   3   5       9317.88       9994.76       157.40 o
  -3   3   5      48540.28      45847.42       417.04 o
  -2   3   5       2947.34       2633.25       106.80 o
  -1   3   5       1895.34       2005.56       124.42 o
   0   3   5        801.89        895.84        90.02 o
   1   3   5      16675.56      15195.66       191.42 o
   2   3   5      25669.68      26825.12       400.75 o
   3   3   5       5097.21       4982.72       137.49 o
   4   3   5        399.47        418.99        85.42 o
   5   3   5       1260.58       1450.28       135.73 o
   6   3   5       1917.58       2012.73       199.19 o
   7   3   5      19353.11      18960.85       412.57 o
   8   3   5         95.27         32.53       183.35 o
   9   3   5        218.23         19.96       177.59 o
  10   3   5        938.95       1085.28       280.92 o
  11   3   5       2976.62       3772.65       387.43 o
  12   3   5         58.34       -185.15       245.84 o
  13   3   5        285.30         99.61       621.67 o
 -15   4   5        202.73       -341.14       341.14 o
 -14   4   5       1474.45       1473.35       443.74 o
 -13   4   5         70.00       -219.08       227.75 o
 -12   4   5         21.81       -218.15       218.24 o
 -11   4   5       2910.28       3261.91       329.76 o
 -10   4   5       3770.57       3771.72       200.02 o
  -9   4   5        711.22        705.37       176.03 o
  -8   4   5        253.18        308.82       162.67 o
  -7   4   5       2974.52       3126.33       199.57 o
  -6   4   5         20.13        -66.80       125.30 o
  -5   4   5       7240.15       6598.63       276.30 o
  -4   4   5       2069.20       2173.50       151.13 o
  -3   4   5          2.52          5.22        81.14 o
  -2   4   5       2495.85       2497.04       163.12 o
  -1   4   5       9954.10       9704.17       192.84 o
   0   4   5       1960.62       2198.91       172.29 o
   1   4   5         76.95        104.42        81.82 o
   2   4   5       4025.03       4049.02       145.72 o
   3   4   5        665.47        705.63       102.64 o
   4   4   5       1629.86       1862.61       122.33 o
   5   4   5       7009.56       6791.00       213.84 o
   6   4   5        246.54        330.08       169.24 o
   7   4   5        247.94        219.24       178.29 o
   8   4   5       1032.99       1196.11       211.32 o
   9   4   5       1003.17        947.87       267.70 o
  10   4   5       2785.50       3424.71       385.07 o
  11   4   5        549.28        355.02       287.47 o
  12   4   5        107.49       -306.87       394.76 o
  13   4   5        429.98        227.56       271.19 o
 -14   5   5         60.20        329.51       256.74 o
 -13   5   5        327.55         12.93       230.57 o
 -12   5   5        530.37        240.48       413.89 o
 -11   5   5       2226.48       2530.43       253.96 o
 -10   5   5         47.87       -122.86       175.83 o
  -9   5   5        981.50        967.47       203.71 o
  -8   5   5       1190.67       1531.19       219.42 o
  -7   5   5        849.18        948.96       212.88 o
  -6   5   5         35.87        -23.96       169.11 o
  -5   5   5       4569.08       4187.01       235.96 o
  -4   5   5         87.26         41.18       134.53 o
  -3   5   5       7286.69       6849.45       380.26 o
  -2   5   5       1066.89       1089.04       133.32 o
  -1   5   5      32023.14      29936.57       704.61 o
   0   5   5       6222.40       5523.33       229.67 o
   1   5   5        138.38        206.34        98.71 o
   2   5   5        888.91        820.87       115.42 o
   3   5   5       6133.16       5849.29       173.16 o
   4   5   5       5654.29       6084.15       183.51 o
   5   5   5       4214.14       4172.86       216.15 o
   6   5   5       1022.54        980.59       162.13 o
   7   5   5       1306.11       1404.96       240.16 o
   8   5   5        355.66        447.26       249.25 o
   9   5   5       5081.31       4704.85       381.35 o
  10   5   5          5.04       -250.06       285.06 o
  11   5   5        305.42         18.16       275.00 o
  12   5   5        119.18        -81.88       255.54 o
  13   5   5        534.54        715.61       490.25 o
 -14   6   5          3.04       -152.49       475.14 o
 -13   6   5        407.39        198.25       272.86 o
 -12   6   5       1405.02       1765.71       323.27 o
 -11   6   5          0.46       -123.96       187.33 o
 -10   6   5         52.18        -26.80       193.78 o
  -9   6   5       1117.96       1387.19       228.71 o
  -8   6   5        797.26       1044.06       218.27 o
  -7   6   5         26.44        202.17       193.77 o
  -6   6   5        274.06        333.51       198.85 o
  -5   6   5        995.89        937.69       203.72 o
  -4   6   5       1303.78       1416.21       205.11 o
  -3   6   5        680.15        850.86       150.66 o
  -2   6   5       5239.41       4990.16       201.55 o
  -1   6   5         11.77        -92.87       122.34 o
   0   6   5        566.20        548.07       142.57 o
   1   6   5      14028.69      12973.24       667.21 o
   2   6   5       6229.61       5575.79       218.67 o
   3   6   5         42.30        -10.14       117.55 o
   4   6   5        601.15        493.52       132.57 o
   5   6   5       1583.55       2188.22       250.53 o
   6   6   5        801.45        676.74       163.97 o
   7   6   5         50.96       -147.12       212.48 o
   8   6   5        264.24        352.73       249.00 o
   9   6   5         14.26       -157.45       249.96 o
  10   6   5         45.16       -238.64       238.64 o
  11   6   5       1110.83        922.91       307.88 o
  12   6   5        182.91        -67.92       279.68 o
 -14   7   5          1.69        -80.14       385.85 o
 -13   7   5        636.66        534.97       316.95 o
 -12   7   5        223.68       -166.91       290.35 o
 -11   7   5       1627.91       1665.47       255.80 o
 -10   7   5        108.09         77.78       250.30 o
  -9   7   5       1475.46       1819.73       255.22 o
  -8   7   5        254.43        327.83       209.44 o
  -7   7   5          4.48         83.18       213.76 o
  -6   7   5          3.34        -37.24       276.68 o
  -5   7   5        449.00        212.65       208.14 o
  -4   7   5       3898.39       3943.04       382.64 o
  -3   7   5       8916.45       7726.53       374.32 o
  -2   7   5      10762.02      10400.47       265.24 o
  -1   7   5        382.45        429.41       148.62 o
   0   7   5       4700.19       4916.26       236.69 o
   1   7   5       8984.34       8626.44       538.32 o
   2   7   5       4104.93       3866.73       182.78 o
   3   7   5        466.95        379.87       137.03 o
   4   7   5          7.56        205.01       134.57 o
   5   7   5         33.76          0.01       157.40 o
   6   7   5       3614.97       3969.60       276.23 o
   7   7   5       4466.08       4717.93       377.76 o
   8   7   5       1345.65       1283.10       300.03 o
   9   7   5        189.24       -214.78       243.92 o
  10   7   5       1888.56       1744.79       345.36 o
  11   7   5        767.34        493.21       434.95 o
  12   7   5        759.33        952.38       829.06 o
 -13   8   5        739.45        330.07       480.43 o
 -12   8   5        186.71        240.07       303.20 o
 -11   8   5       1267.85       1601.78       258.47 o
 -10   8   5        267.48        298.39       213.04 o
  -9   8   5        587.93        696.53       235.42 o
  -8   8   5         12.10       -200.43       200.43 o
  -7   8   5       6402.56       6253.97       343.40 o
  -6   8   5        182.12        168.99       222.67 o
  -5   8   5         79.92        288.72       225.27 o
  -4   8   5          2.95        162.16       206.45 o
  -3   8   5       2598.77       2692.75       319.33 o
  -2   8   5       1428.43       1571.96       287.62 o
  -1   8   5       1347.96       1487.26       197.14 o
   0   8   5        328.77        438.42       179.99 o
   1   8   5        357.33        341.03       177.16 o
   2   8   5       1079.34       1075.58       180.62 o
   3   8   5       3964.19       3889.06       199.85 o
   4   8   5          0.97        -20.84       137.83 o
   5   8   5          2.61        -48.57       201.22 o
   6   8   5        574.86        514.96       210.86 o
   7   8   5       4700.17       5151.25       498.27 o
   8   8   5         14.66         74.71       280.15 o
   9   8   5        370.84        209.68       290.30 o
  10   8   5          4.43       -254.69       254.69 o
  11   8   5         22.46       -176.70       295.28 o
 -12   9   5        128.26       -270.29       293.38 o
 -11   9   5       1475.75       1795.74       332.86 o
 -10   9   5       1812.10       1921.53       289.20 o
  -9   9   5        551.31        829.07       249.74 o
  -8   9   5        362.87        252.85       227.49 o
  -7   9   5        228.43         87.04       222.63 o
  -6   9   5       1295.16       1446.36       257.00 o
  -5   9   5       1013.08        991.20       260.72 o
  -4   9   5        177.94         93.04       267.19 o
  -3   9   5       2256.05       2695.44       338.09 o
  -2   9   5       1603.39       1667.27       312.41 o
  -1   9   5        499.47        530.17       180.37 o
   0   9   5       1905.56       2291.17       235.26 o
   1   9   5       8724.01       8473.80       582.02 o
   2   9   5        622.20        693.15       188.25 o
   3   9   5       1066.98        863.05       202.06 o
   4   9   5       1349.95       1620.32       201.73 o
   5   9   5        410.43        225.97       201.43 o
   6   9   5       1349.92        723.64       230.44 o
   7   9   5       1666.40       1120.94       304.23 o
   8   9   5        608.92        525.37       311.02 o
   9   9   5        273.82       -148.20       292.95 o
  10   9   5       1458.91        706.25       327.68 o
  11   9   5        479.86       -401.87       401.87 o
 -12  10   5         13.26       -463.89       463.89 o
 -11  10   5          2.66        -83.92       248.30 o
 -10  10   5        963.27       1015.10       471.59 o
  -9  10   5       1912.27       2117.71       399.31 o
  -8  10   5       1048.92       1219.72       272.27 o
  -7  10   5       1189.64       1095.87       268.38 o
  -6  10   5        352.87         94.93       238.24 o
  -5  10   5       3391.47       3898.36       378.74 o
  -4  10   5       2583.15       2889.10       340.53 o
  -3  10   5        128.63       -221.47       221.47 o
  -2  10   5         61.11       -138.79       254.76 o
  -1  10   5       1091.93       1091.51       304.47 o
   0  10   5        232.61        206.00       179.50 o
   1  10   5       4331.05       4737.28       284.78 o
   2  10   5        398.46        272.79       195.89 o
   3  10   5        324.11        221.68       180.28 o
   4  10   5        546.94        483.78       184.76 o
   5  10   5        438.44        453.59       227.99 o
   6  10   5       1733.15       1868.97       334.47 o
   7  10   5         42.92       -359.12       415.82 o
   8  10   5        140.44       -299.03       299.03 o
   9  10   5         57.18       -145.16       304.45 o
  10  10   5          2.98       -294.42       294.42 o
 -11  11   5        422.71       -267.48       629.81 o
 -10  11   5        212.98          5.06       232.63 o
  -9  11   5         18.80       -225.69       225.69 o
  -8  11   5        863.00        717.60       276.88 o
  -7  11   5        102.26        -43.13       257.77 o
  -6  11   5        410.63        529.30       299.37 o
  -5  11   5       1820.92       1872.09       343.23 o
  -4  11   5        126.02       -105.94       266.96 o
  -3  11   5        753.00        692.87       302.20 o
  -2  11   5        539.23        790.39       300.83 o
  -1  11   5       4167.87       4463.54       386.81 o
   0  11   5          0.28        -20.07       259.88 o
   1  11   5          0.97        -48.88       173.52 o
   2  11   5       1668.93       1526.35       239.27 o
   3  11   5        196.89        106.07       195.07 o
   4  11   5         73.11         16.19       184.24 o
   5  11   5       2176.53       2250.20       329.67 o
   6  11   5       1293.29       1117.71       279.47 o
   7  11   5         89.61       -291.63       291.63 o
   8  11   5          2.26       -152.38       848.96 o
   9  11   5       3025.58       1951.10       508.34 o
 -10  12   5        363.90         92.31      1119.55 o
  -9  12   5        327.85        348.19       270.57 o
  -8  12   5       1052.52        662.50       283.24 o
  -7  12   5       1398.48       1748.35       351.30 o
  -6  12   5        972.86       1247.37       344.16 o
  -5  12   5        528.22        669.19       307.98 o
  -4  12   5          4.32          6.07       287.49 o
  -3  12   5         51.28         74.46       288.38 o
  -2  12   5       2548.96       2680.32       356.32 o
  -1  12   5          2.42        376.13       265.88 o
   0  12   5        124.28        -85.20       284.65 o
   1  12   5        183.86         58.05       271.76 o
   2  12   5       1568.79       1654.45       347.28 o
   3  12   5        459.80        454.75       227.23 o
   4  12   5        438.95        325.50       221.13 o
   5  12   5       1356.34       1422.40       572.60 o
   6  12   5          5.17       -229.70       229.70 o
   7  12   5          6.00        -75.04       364.65 o
   8  12   5        934.74         87.11       511.57 o
  -9  13   5        415.83       -248.19       470.74 o
  -8  13   5        307.12        471.51       255.96 o
  -7  13   5        638.36        488.29       335.58 o
  -6  13   5        167.48        529.56       318.37 o
  -5  13   5         11.40       -333.51       333.51 o
  -4  13   5        191.66        -35.50       299.30 o
  -3  13   5       1049.51       1078.72       332.31 o
  -2  13   5         87.32          9.76       277.62 o
  -1  13   5         17.92         39.18       293.57 o
   0  13   5          0.03        -84.64       275.17 o
   1  13   5        876.23        709.84       318.82 o
   2  13   5       4936.01       4998.33       443.40 o
   3  13   5       1070.49       1557.40       342.16 o
   4  13   5         20.83       -216.23       216.23 o
   5  13   5        557.58        463.51       267.85 o
   6  13   5        323.50       -298.68       298.68 o
   7  13   5        899.11        568.62      1170.20 o
  -8  14   5         82.46        718.45       546.33 o
  -7  14   5        570.56       1209.60       329.77 o
  -6  14   5        167.20       -262.52       303.87 o
  -5  14   5        131.89       -187.13       296.46 o
  -4  14   5        359.62        203.51       442.31 o
  -3  14   5        656.51        771.81       330.42 o
  -2  14   5         22.86       -217.31       278.86 o
  -1  14   5        857.76        490.44       315.49 o
   0  14   5        334.36        256.36       303.95 o
   1  14   5        239.29        126.18       309.87 o
   2  14   5        170.47       -186.11       284.91 o
   3  14   5       1131.50        939.68       328.70 o
   4  14   5          7.43       -443.74       443.74 o
   5  14   5         11.33       -260.81       501.24 o
   6  14   5        266.28        638.08       391.01 o
  -5  15   5        381.48        640.15       546.59 o
  -4  15   5        127.52         33.23       290.57 o
  -3  15   5        354.96        555.18       345.68 o
  -2  15   5         61.73         13.20       669.87 o
  -1  15   5        679.39        768.28       333.11 o
   0  15   5       1028.58       1133.97       360.51 o
   1  15   5         80.35        240.50       406.00 o
   2  15   5        127.29       -187.06       528.24 o
   3  15   5         54.81        242.77       322.23 o
   4  15   5        314.25        724.14       495.94 o
 -14   0   6       5855.40       5941.45       563.39 o
 -12   0   6         71.71        -30.75       241.64 o
 -10   0   6       3167.12       3072.93       223.37 o
  -8   0   6        604.15        469.31       181.32 o
  -6   0   6       1686.30       1315.23       165.38 o
  -4   0   6      34405.22      33092.89       824.41 o
  -2   0   6         21.89        124.58       126.70 o
   0   0   6       5757.83       6349.01       327.31 o
   2   0   6      23465.59      25286.95       326.69 o
   4   0   6       1701.19       2239.61       324.60 o
   6   0   6      12909.97      11887.30       583.81 o
   8   0   6         42.09       -270.32       317.88 o
  10   0   6        424.10        138.91       218.33 o
  12   0   6        654.11        523.60       261.58 o
 -15   1   6         37.11         51.98       221.59 o
 -14   1   6         13.66       -181.92       385.72 o
 -13   1   6       1381.43        976.18       243.79 o
 -12   1   6        183.68       -105.11       176.09 o
 -11   1   6        101.63        146.23       136.45 o
 -10   1   6       5159.55       5443.67       237.61 o
  -9   1   6        140.99        118.40       133.43 o
  -8   1   6       6034.89       5880.48       258.52 o
  -7   1   6       7448.92       7457.21       249.04 o
  -6   1   6      11446.28      11709.85       323.37 o
  -5   1   6        997.62       1077.12       129.70 o
  -4   1   6         54.86         82.94        79.10 o
  -3   1   6         18.24         36.10        69.83 o
  -2   1   6       9118.40       9352.84       205.48 o
  -1   1   6       2350.74       2275.17       126.19 o
   0   1   6        308.98        580.48        70.39 o
   1   1   6      19828.51      19082.07       335.15 o
   2   1   6       5624.03       5422.06       119.41 o
   3   1   6      36490.57      35687.44       260.42 o
   4   1   6      31337.49      29608.32       449.37 o
   5   1   6       1558.34       1526.89       231.07 o
   6   1   6        335.18        285.22       168.06 o
   7   1   6       1145.34       1305.00       295.46 o
   8   1   6       2850.71       2871.99       249.70 o
   9   1   6        899.48        906.65       209.58 o
  10   1   6       1820.52       1847.94       312.76 o
  11   1   6       3043.65       2912.80       277.49 o
  12   1   6         19.25        -68.10       190.17 o
  13   1   6       1313.95       1423.88       303.75 o
 -15   2   6        123.32       -164.63       214.95 o
 -14   2   6         25.60        -50.91       379.90 o
 -13   2   6        173.50       -298.49       349.41 o
 -12   2   6       3383.01       3994.74       325.95 o
 -11   2   6       1475.35       1410.78       197.64 o
 -10   2   6        131.66        -47.50       176.48 o
  -9   2   6        219.57        105.72       168.29 o
  -8   2   6       2450.31       2875.51       218.27 o
  -7   2   6       2036.65       2115.27       191.17 o
  -6   2   6       1387.60       1424.57       155.37 o
  -5   2   6          5.24       -108.44       108.44 o
  -4   2   6         68.22        191.74        87.30 o
  -3   2   6        127.29        223.89        80.05 o
  -2   2   6      10916.29      10285.54       189.85 o
  -1   2   6        697.39        739.95        88.58 o
   0   2   6       4753.89       4423.20       114.14 o
   1   2   6       1306.37       1890.18       102.46 o
   2   2   6       1734.90       1843.55       101.19 o
   3   2   6      18553.99      18488.79       338.73 o
   4   2   6       6994.42       7226.30       201.36 o
   5   2   6         58.33        112.53       136.50 o
   6   2   6        493.37        511.43       168.07 o
   7   2   6       1170.52       1199.70       203.45 o
   8   2   6        349.30        296.18       192.92 o
   9   2   6         41.08         26.67       174.21 o
  10   2   6       2412.40       2555.37       268.48 o
  11   2   6         11.67        128.67       267.27 o
  12   2   6        245.25        -92.83       253.95 o
  13   2   6          8.13        105.89       282.32 o
 -15   3   6         10.75        119.58       408.59 o
 -14   3   6        393.15        673.49       412.72 o
 -13   3   6          6.63        306.51       227.94 o
 -12   3   6        967.39       1035.79       327.96 o
 -11   3   6          8.58       -142.26       157.00 o
 -10   3   6        606.60        589.95       157.29 o
  -9   3   6       2840.46       3095.25       210.61 o
  -8   3   6       5730.27       6522.53       342.22 o
  -7   3   6       1917.21       2374.92       453.69 o
  -6   3   6        735.20        525.10       172.07 o
  -5   3   6        391.33        341.52       116.40 o
  -4   3   6      22450.66      21638.38       299.14 o
  -3   3   6       3098.14       3053.04       130.78 o
  -2   3   6       2696.90       2542.61       121.12 o
  -1   3   6          6.13         14.66        82.86 o
   0   3   6        110.00        152.82        83.31 o
   1   3   6       9701.87      10590.60       175.20 o
   2   3   6      37661.28      37435.02       413.03 o
   3   3   6         22.80         20.33        81.76 o
   4   3   6       1546.52       1690.48       113.37 o
   5   3   6        171.96        328.07       122.48 o
   6   3   6       9370.32       9176.75       319.81 o
   7   3   6         26.07       -172.93       172.93 o
   8   3   6       1984.55       2372.63       244.57 o
   9   3   6       6503.76       6412.37       317.45 o
  10   3   6          5.39       -231.66       231.66 o
  11   3   6         15.69        -52.92       256.79 o
  12   3   6       4387.88       4389.59       427.25 o
  13   3   6        135.43       -282.21       282.21 o
 -15   4   6        514.22        547.37       408.07 o
 -14   4   6        135.98        -14.21       380.94 o
 -13   4   6        744.93        741.42       272.51 o
 -12   4   6       1213.44       1055.67       281.57 o
 -11   4   6       1967.66       1924.90       233.36 o
 -10   4   6        697.81        726.77       175.71 o
  -9   4   6       1191.07       1417.83       190.42 o
  -8   4   6          2.61        144.62       162.31 o
  -7   4   6       4526.27       4597.23       229.92 o
  -6   4   6       1678.67       1807.54       170.23 o
  -5   4   6       9149.32       8348.42       326.13 o
  -4   4   6       8786.30       8774.93       168.01 o
  -3   4   6       3105.06       2855.69       131.79 o
  -2   4   6      28548.28      26957.46       595.12 o
  -1   4   6       2132.96       2427.55       136.29 o
   0   4   6      11461.54      10148.90       410.70 o
   1   4   6         89.43        -13.29        89.94 o
   2   4   6         53.68         82.43        91.42 o
   3   4   6         85.03        152.06        95.65 o
   4   4   6       1516.76       1864.78       129.22 o
   5   4   6        160.15        104.73       134.35 o
   6   4   6       2131.23       2431.57       232.14 o
   7   4   6        197.30         15.14       184.91 o
   8   4   6       5878.00       6101.23       304.87 o
   9   4   6       1446.25       1354.30       296.04 o
  10   4   6       2080.45       2092.29       348.72 o
  11   4   6        399.85        218.98       286.41 o
  12   4   6         12.19       -245.13       245.13 o
  13   4   6          1.71        346.05       435.47 o
 -14   5   6         22.87       -280.02       280.02 o
 -13   5   6          3.58        -81.20       251.66 o
 -12   5   6          8.96        -93.02       266.58 o
 -11   5   6        392.45        250.63       201.52 o
 -10   5   6       5838.50       6037.00       304.60 o
  -9   5   6         68.71        -30.40       187.87 o
  -8   5   6       1495.20       1506.38       191.30 o
  -7   5   6        523.82        619.11       199.19 o
  -6   5   6       4324.37       4564.73       269.02 o
  -5   5   6         78.70        117.12       165.06 o
  -4   5   6        218.87        338.01        96.57 o
  -3   5   6       1008.40       1138.20       126.76 o
  -2   5   6       4946.28       4964.51       207.01 o
  -1   5   6         53.68         42.46       108.61 o
   0   5   6      15382.10      13340.18       803.43 o
   1   5   6        682.22        940.70       118.53 o
   2   5   6        224.40        384.66       109.61 o
   3   5   6         79.88         59.69       109.24 o
   4   5   6      15043.91      15374.51       363.37 o
   5   5   6       5860.29       5523.75       237.47 o
   6   5   6         64.53         94.08       177.23 o
   7   5   6        801.32        765.16       209.38 o
   8   5   6       1640.98       1622.23       284.39 o
   9   5   6       1236.69       1226.91       301.37 o
  10   5   6       2009.35       2013.08       337.77 o
  11   5   6          0.59       -264.91       264.91 o
  12   5   6         23.56         60.71       283.06 o
  13   5   6        176.56        622.06       456.40 o
 -14   6   6       1771.59       2312.75       520.88 o
 -13   6   6        682.06        -85.37       373.31 o
 -12   6   6         75.71       -226.96       226.96 o
 -11   6   6        338.77        299.89       209.67 o
 -10   6   6        842.25       1293.75       244.76 o
  -9   6   6        138.01        -34.64       184.76 o
  -8   6   6       1210.24       1510.36       233.21 o
  -7   6   6       1519.18       1562.00       235.97 o
  -6   6   6       1871.33       2054.04       230.71 o
  -5   6   6        126.04        230.33       197.35 o
  -4   6   6       6168.02       5802.80       297.86 o
  -3   6   6        226.19        178.44       126.92 o
  -2   6   6        811.85        987.52       156.13 o
  -1   6   6        374.32        480.83       142.02 o
   0   6   6       8235.98       7726.62       215.39 o
   1   6   6          1.67         99.21       114.30 o
   2   6   6        592.92        601.88       131.09 o
   3   6   6       6628.77       6740.72       207.27 o
   4   6   6         85.73        168.92       130.47 o
   5   6   6         44.84        130.65       157.36 o
   6   6   6        298.98        335.46       203.52 o
   7   6   6         17.39        -85.83       233.13 o
   8   6   6        542.85        285.75       256.78 o
   9   6   6         72.82         19.97       266.45 o
  10   6   6       1788.88       1494.74       323.11 o
  11   6   6          6.65       -388.30       388.30 o
  12   6   6        183.18       -121.36       314.38 o
 -14   7   6        166.65        162.10       293.49 o
 -13   7   6        617.01        559.21       316.27 o
 -12   7   6         38.34          0.34       258.43 o
 -11   7   6         54.59       -187.86       187.86 o
 -10   7   6          2.67         25.83       217.71 o
  -9   7   6        319.63        330.00       216.76 o
  -8   7   6       2791.77       2634.24       273.02 o
  -7   7   6       1196.95       1057.80       245.61 o
  -6   7   6         56.14        -71.94       213.74 o
  -5   7   6        406.54        590.60       204.50 o
  -4   7   6        121.88        -94.59       178.90 o
  -3   7   6       5437.60       4508.03       340.09 o
  -2   7   6       2527.62       2568.18       202.71 o
  -1   7   6       4429.18       4420.91       274.93 o
   0   7   6        816.31       1005.53       180.43 o
   1   7   6       7148.95       6941.98       331.64 o
   2   7   6       4698.24       4156.01       197.53 o
   3   7   6        104.92        105.12       137.90 o
   4   7   6        472.37        613.60       152.56 o
   5   7   6        258.19        277.34       164.50 o
   6   7   6       2059.98       2144.04       407.43 o
   7   7   6       7946.72       7914.98       453.93 o
   8   7   6        375.64        284.46       267.35 o
   9   7   6       2438.35       2265.71       351.50 o
  10   7   6        177.12        321.67       273.44 o
  11   7   6        545.13        -97.19       299.43 o
 -13   8   6         31.69       -288.89       288.89 o
 -12   8   6       1898.63       1937.22       359.29 o
 -11   8   6        220.05        -21.01       212.07 o
 -10   8   6       2893.49       2986.00       308.34 o
  -9   8   6        103.96        -18.05       217.95 o
  -8   8   6       4739.68       5071.50       330.14 o
  -7   8   6          3.10        -91.18       207.35 o
  -6   8   6        141.98        363.87       240.78 o
  -5   8   6        558.87        657.30       235.75 o
  -4   8   6        316.13        603.44       274.52 o
  -3   8   6        368.53        443.83       250.95 o
  -2   8   6       9597.31       8777.94       402.70 o
  -1   8   6          7.15        -29.08       168.53 o
   0   8   6        364.24        290.35       181.07 o
   1   8   6         56.60          2.17       180.21 o
   2   8   6         56.55         95.83       140.96 o
   3   8   6         76.65        -79.58       135.75 o
   4   8   6        397.63        663.29       151.98 o
   5   8   6        835.78        549.72       206.38 o
   6   8   6       1230.50        964.31       282.73 o
   7   8   6          1.05        111.66       262.85 o
   8   8   6       3523.70       3615.01       406.14 o
   9   8   6        195.16       -199.80       267.56 o
  10   8   6        288.80       -277.04       277.04 o
  11   8   6        159.84         79.05       323.41 o
 -13   9   6        107.13       -454.59       454.59 o
 -12   9   6          4.02       -299.82       412.72 o
 -11   9   6       1017.35        825.94       254.61 o
 -10   9   6        106.77       -235.78       235.78 o
  -9   9   6        179.49          2.63       251.56 o
  -8   9   6       2759.90       2969.77       300.60 o
  -7   9   6         37.38       -133.48       220.44 o
  -6   9   6       1108.21       1382.64       258.89 o
  -5   9   6       1059.24        907.39       241.88 o
  -4   9   6        857.32       1010.27       303.68 o
  -3   9   6        411.26        465.81       339.84 o
  -2   9   6        422.51        301.70       271.34 o
  -1   9   6       8811.98       7481.65       414.14 o
   0   9   6        623.96        648.94       198.37 o
   1   9   6       1710.44       1967.43       236.48 o
   2   9   6       6803.15       6020.28       267.85 o
   3   9   6        168.74        289.89       177.58 o
   4   9   6       1475.61       1542.94       206.37 o
   5   9   6        560.38        272.07       217.30 o
   6   9   6       4491.67       4959.78       422.96 o
   7   9   6       1423.58       1433.55       330.23 o
   8   9   6        303.04        203.46       299.76 o
   9   9   6       2361.96       2056.85       387.04 o
  10   9   6         40.42       -263.89       263.89 o
 -12  10   6        315.15       -482.50       482.50 o
 -11  10   6        155.10       -152.95       366.14 o
 -10  10   6       1313.13       1465.51       373.18 o
  -9  10   6       1570.09       1679.86       293.55 o
  -8  10   6         45.35        -11.38       242.26 o
  -7  10   6        106.85        -36.69       239.26 o
  -6  10   6         75.99         92.70       247.16 o
  -5  10   6       1206.07       1028.37       384.30 o
  -4  10   6        337.27        398.22       278.79 o
  -3  10   6        373.00        226.62       262.04 o
  -2  10   6          7.18        216.08       260.27 o
  -1  10   6          2.89       -145.55       234.52 o
   0  10   6       2907.02       3031.31       341.30 o
   1  10   6       1467.95       1477.00       228.55 o
   2  10   6        357.57        302.03       194.80 o
   3  10   6        111.49         35.18       172.89 o
   4  10   6         15.69        -11.10       168.14 o
   5  10   6        240.04        -22.07       219.78 o
   6  10   6        763.93        870.68       242.88 o
   7  10   6         83.18         27.81       295.45 o
   8  10   6        363.72        147.45       319.97 o
   9  10   6        197.38        -52.90       665.47 o
  10  10   6       1085.01        385.33       561.58 o
 -11  11   6          0.09       -132.81       863.44 o
 -10  11   6        433.93       -125.50       543.51 o
  -9  11   6        791.34        352.58       277.25 o
  -8  11   6        367.74        150.77       259.18 o
  -7  11   6          2.27        -80.93       317.29 o
  -6  11   6       2265.91       2628.76       363.97 o
  -5  11   6        380.03        157.28       294.91 o
  -4  11   6       1352.44       1292.82       327.16 o
  -3  11   6       3237.48       3390.95       361.40 o
  -2  11   6       1146.63       1481.13       313.81 o
  -1  11   6        378.92        143.47       270.20 o
   0  11   6        593.69        561.60       262.18 o
   1  11   6       1831.98       2170.68       332.25 o
   2  11   6         69.92         92.03       194.41 o
   3  11   6          9.31         55.23       202.94 o
   4  11   6       4327.43       4160.97       425.63 o
   5  11   6         81.97         23.07       231.01 o
   6  11   6        332.51        202.35       229.53 o
   7  11   6        476.03       -288.59       288.59 o
   8  11   6        856.43        570.17       640.79 o
   9  11   6         17.91       -326.97       326.97 o
 -10  12   6        416.84        169.53       391.53 o
  -9  12   6          0.97       -334.90       418.29 o
  -8  12   6          0.04       -239.47       239.47 o
  -7  12   6       1587.71       1378.17       357.05 o
  -6  12   6        257.52         47.03       282.21 o
  -5  12   6          6.88        111.68       306.69 o
  -4  12   6        336.46        -68.09       272.48 o
  -3  12   6        949.76       1273.25       335.73 o
  -2  12   6        191.28        432.60       403.68 o
  -1  12   6        296.57         63.07       260.90 o
   0  12   6         14.82        107.35       271.04 o
   1  12   6         64.31       -145.09       263.92 o
   2  12   6        104.17       -160.68       341.52 o
   3  12   6       1929.60       2396.34       418.33 o
   4  12   6         14.62        -32.62       252.90 o
   5  12   6       1013.09        552.53       314.20 o
   6  12   6        884.87        134.64       317.91 o
   7  12   6        150.16        -46.10       575.67 o
   8  12   6        411.57       -446.93       594.92 o
  -9  13   6         42.61       -144.91       296.09 o
  -8  13   6       1432.62       2172.63       706.95 o
  -7  13   6         91.35       -206.85       298.12 o
  -6  13   6         23.47        -58.71       291.45 o
  -5  13   6        242.63        192.16       315.75 o
  -4  13   6       1190.87       1819.45       690.93 o
  -3  13   6         78.70        -18.94       296.07 o
  -2  13   6        997.67       1105.38       332.23 o
  -1  13   6        166.88        161.20       293.14 o
   0  13   6          5.24        -89.82       276.83 o
   1  13   6        683.94        595.51       311.73 o
   2  13   6       4126.23       5139.41       441.84 o
   3  13   6        225.73        376.29       287.28 o
   4  13   6         18.62         43.42       268.38 o
   5  13   6          1.08        192.30       515.45 o
   6  13   6       1567.23       1417.17       775.89 o
   7  13   6        307.20       -478.60       810.33 o
  -7  14   6          5.26        215.41       337.20 o
  -6  14   6        545.43        495.18       342.26 o
  -5  14   6        183.46        415.46       346.80 o
  -4  14   6        104.47       -223.17       288.45 o
  -3  14   6         12.39       -219.88       394.37 o
  -2  14   6       2992.84       3298.61       421.04 o
  -1  14   6          3.30         95.31       302.19 o
   0  14   6        271.77        333.65       323.71 o
   1  14   6        683.53        646.48       543.49 o
   2  14   6         35.56       -193.40       268.18 o
   3  14   6        120.78          3.45       447.61 o
   4  14   6          6.02        152.74       463.64 o
   5  14   6         73.73       -153.84       295.55 o
  -4  15   6          4.44        146.53       510.41 o
  -3  15   6         13.81       -258.74       592.59 o
  -2  15   6         88.18         35.23       298.50 o
  -1  15   6        989.29       1823.99       383.18 o
   0  15   6        295.19        436.02       342.70 o
   1  15   6        446.65        568.00       316.91 o
   2  15   6        110.56        -90.36       307.88 o
   3  15   6         34.05        499.28       299.85 o
 -15   0   7        724.12       1342.32       373.70 o
 -13   0   7        581.97        532.90       320.20 o
 -11   0   7          2.31         42.46       192.56 o
  -9   0   7       5183.38       5018.77       309.02 o
  -7   0   7        472.13        399.47       161.10 o
  -5   0   7      45345.62      46706.95       917.45 o
  -3   0   7      21585.70      23015.54       508.20 o
  -1   0   7       8646.97       8889.24       267.51 o
   1   0   7        185.36         97.74       122.28 o
   3   0   7         29.99         51.27        90.66 o
   5   0   7      14224.38      15235.86       634.72 o
   7   0   7          3.96         -1.29       334.68 o
   9   0   7       2938.87       3477.00       523.08 o
  11   0   7         16.06       -220.72       220.72 o
  13   0   7       1213.87       1383.67       416.34 o
 -15   1   7        500.93        739.48       319.82 o
 -14   1   7        279.55       -158.10       205.72 o
 -13   1   7       1306.78       1513.23       256.27 o
 -12   1   7        582.43        381.43       204.24 o
 -11   1   7       4440.36       4557.04       198.34 o
 -10   1   7       1077.91       1194.89       193.94 o
  -9   1   7        117.29        101.55       157.94 o
  -8   1   7       5989.34       6308.30       344.68 o
  -7   1   7       3462.07       3798.87       217.57 o
  -6   1   7       1775.90       2071.46       166.51 o
  -5   1   7      17623.81      18018.02       298.48 o
  -4   1   7       8206.92       9138.22       173.04 o
  -3   1   7       2727.37       2639.02       116.91 o
  -2   1   7       1741.31       2262.27       136.47 o
  -1   1   7       6308.93       6308.44       177.30 o
   0   1   7       3347.45       3518.00       117.22 o
   1   1   7       2779.95       2734.22       100.65 o
   2   1   7       4514.07       4687.55       114.40 o
   3   1   7        405.89        424.69        80.44 o
   4   1   7       3939.58       3985.86       159.59 o
   5   1   7      14690.33      14627.53       343.68 o
   6   1   7       2825.46       3104.15       238.91 o
   7   1   7       1685.70       1924.05       223.35 o
   8   1   7        750.03        608.65       196.86 o
   9   1   7       5188.84       4940.88       532.25 o
  10   1   7       3286.99       3265.21       359.18 o
  11   1   7         80.95       -195.82       195.82 o
  12   1   7       1559.54       1720.13       266.36 o
  13   1   7        722.54        433.11       213.04 o
 -15   2   7         94.05        -48.56       205.37 o
 -14   2   7        266.08        275.03       228.99 o
 -13   2   7        403.32        472.35       562.23 o
 -12   2   7       1734.13       2444.99       276.53 o
 -11   2   7       2493.11       3000.64       260.87 o
 -10   2   7        925.19       1202.42       205.28 o
  -9   2   7        856.53        955.10       203.33 o
  -8   2   7       2388.33       2784.47       219.43 o
  -7   2   7       4168.39       3882.76       230.09 o
  -6   2   7       2602.50       3102.82       234.88 o
  -5   2   7          2.14        -89.78       114.69 o
  -4   2   7        256.50        284.97       101.10 o
  -3   2   7       6141.43       5660.23       149.50 o
  -2   2   7        180.25        440.83       104.77 o
  -1   2   7        824.49        839.40       126.17 o
   0   2   7        376.65        471.96        78.45 o
   1   2   7      17031.75      16997.76       293.01 o
   2   2   7       1794.85       1778.11       110.27 o
   3   2   7       4816.50       4838.37       138.74 o
   4   2   7         12.73         35.28       107.94 o
   5   2   7       1732.61       1820.67       204.37 o
   6   2   7        356.62        317.02       182.52 o
   7   2   7         67.58         82.73       189.86 o
   8   2   7         24.22         -7.46       183.19 o
   9   2   7        146.08        259.93       199.22 o
  10   2   7          2.09       -216.61       216.61 o
  11   2   7       1296.36       1261.41       307.48 o
  12   2   7        187.38       -154.99       768.72 o
  13   2   7        758.44        971.69       309.18 o
 -15   3   7         14.15       -353.54       353.54 o
 -14   3   7        148.86       -354.06       354.06 o
 -13   3   7       4533.27       4677.44       556.93 o
 -12   3   7        144.32         -3.79       217.73 o
 -11   3   7          0.17        -81.86       155.17 o
 -10   3   7       1495.20       1200.57       179.61 o
  -9   3   7        695.70        496.90       223.74 o
  -8   3   7       1071.33        946.59       198.86 o
  -7   3   7      11669.70      11022.03       314.48 o
  -6   3   7       5115.07       4452.34       231.56 o
  -5   3   7       1809.67       1889.63       132.38 o
  -4   3   7       1294.01       1630.22       117.22 o
  -3   3   7      12480.02      10433.35       448.84 o
  -2   3   7       1761.89       2210.54       124.27 o
  -1   3   7       6971.31       7198.08       168.98 o
   0   3   7       5045.92       5611.24       157.74 o
   1   3   7      20524.36      20154.21       373.16 o
   2   3   7        654.49       1126.65       107.53 o
   3   3   7      13206.21      13641.92       231.36 o
   4   3   7       6557.70       6624.56       205.93 o
   5   3   7        568.08        522.23       188.01 o
   6   3   7        575.77        759.11       192.89 o
   7   3   7       8410.98       8298.06       331.19 o
   8   3   7        915.42        994.71       205.82 o
   9   3   7        997.53        893.49       279.97 o
  10   3   7         43.28       -125.40       253.10 o
  11   3   7       3425.60       3169.79       390.30 o
  12   3   7         38.23       -252.57       252.57 o
  13   3   7       1028.75       1487.82       510.93 o
 -15   4   7        183.04        -79.34       365.43 o
 -14   4   7        525.23        400.58       378.35 o
 -13   4   7         21.62       -182.72       224.26 o
 -12   4   7         39.17        -95.13       231.61 o
 -11   4   7        152.79       -112.92       160.07 o
 -10   4   7        189.40         93.19       160.85 o
  -9   4   7         60.21        -59.40       168.61 o
  -8   4   7       3632.26       3868.70       232.43 o
  -7   4   7       6867.01       6423.57       253.98 o
  -6   4   7       4653.19       4478.58       220.68 o
  -5   4   7       3027.13       3154.81       142.13 o
  -4   4   7       6658.07       6643.12       170.63 o
  -3   4   7       1253.55       1575.00       128.24 o
  -2   4   7       5763.71       5553.11       180.18 o
  -1   4   7        307.23        277.21       111.64 o
   0   4   7       2779.93       3027.10       179.92 o
   1   4   7       1788.83       2073.84       130.56 o
   2   4   7        155.53        173.45        99.26 o
   3   4   7      11911.72      11517.05       210.70 o
   4   4   7        923.98       1062.06       119.53 o
   5   4   7       2773.30       2997.68       240.43 o
   6   4   7        232.02        326.78       184.99 o
   7   4   7          1.72       -149.10       175.70 o
   8   4   7        224.61        172.84       189.52 o
   9   4   7        152.53        220.09       248.58 o
  10   4   7          3.99       -232.11       255.31 o
  11   4   7        630.21        317.15       278.14 o
  12   4   7        101.18       -261.69       263.31 o
 -14   5   7         54.46        325.92       370.34 o
 -13   5   7          3.16       -210.34       210.34 o
 -12   5   7        249.09        107.01       244.74 o
 -11   5   7       1416.40       1592.63       241.55 o
 -10   5   7       3274.93       3255.03       235.51 o
  -9   5   7         43.23        203.48       167.18 o
  -8   5   7        112.48        186.86       173.40 o
  -7   5   7         27.14          2.46       169.71 o
  -6   5   7         55.04       -154.37       154.37 o
  -5   5   7      15540.26      13986.87       391.85 o
  -4   5   7        605.96        827.79       129.96 o
  -3   5   7       1612.22       1757.46       158.53 o
  -2   5   7       5134.75       5036.18       229.22 o
  -1   5   7      25485.65      23793.46       697.89 o
   0   5   7       1946.76       1922.13       151.17 o
   1   5   7         13.84         12.40       104.11 o
   2   5   7        594.84        518.68       123.16 o
   3   5   7       6517.50       6639.20       196.81 o
   4   5   7         33.59         87.46       118.57 o
   5   5   7       4047.92       4084.21       220.41 o
   6   5   7        147.82        350.31       199.41 o
   7   5   7         82.84        -61.05       173.01 o
   8   5   7       2238.23       1943.13       301.81 o
   9   5   7       5587.86       5765.48       430.58 o
  10   5   7        653.23        126.66       562.62 o
  11   5   7        161.14       -253.94       253.94 o
  12   5   7         43.34       -342.06       425.90 o
 -14   6   7          0.50       -183.54       276.14 o
 -13   6   7        246.12        163.48       291.56 o
 -12   6   7        619.68        589.51       218.06 o
 -11   6   7        116.82         -7.29       213.88 o
 -10   6   7        389.54        239.58       198.79 o
  -9   6   7       6096.56       6031.81       327.50 o
  -8   6   7       2467.36       2655.91       267.20 o
  -7   6   7        439.62        170.97       213.00 o
  -6   6   7          5.44         80.92       211.13 o
  -5   6   7       4705.50       4629.06       352.56 o
  -4   6   7       1108.07       1386.27       219.96 o
  -3   6   7        535.61        618.87       156.22 o
  -2   6   7       2632.59       2630.18       199.91 o
  -1   6   7        254.84        254.01       129.26 o
   0   6   7        136.88         94.15       128.99 o
   1   6   7       5036.41       4875.37       237.38 o
   2   6   7        141.12         92.23       122.99 o
   3   6   7        283.92        237.81       135.21 o
   4   6   7          2.57       -129.85       156.72 o
   5   6   7         31.20        -46.01       153.63 o
   6   6   7          2.11         21.79       191.05 o
   7   6   7       1404.02       1518.57       515.45 o
   8   6   7        228.51        -32.95       246.42 o
   9   6   7        118.66         39.41       247.22 o
  10   6   7          2.60       -239.28       466.87 o
  11   6   7        719.25        228.91       432.23 o
  12   6   7         22.39       -256.01       256.01 o
 -14   7   7        272.07       -186.77       360.78 o
 -13   7   7        886.36        559.29       482.89 o
 -12   7   7        694.98        547.17       227.67 o
 -11   7   7          4.35          3.02       265.38 o
 -10   7   7        451.03        233.48       224.99 o
  -9   7   7        619.37        642.65       269.99 o
  -8   7   7       4306.64       4686.15       334.34 o
  -7   7   7       5766.63       5818.16       356.66 o
  -6   7   7         21.81        386.60       234.58 o
  -5   7   7        460.96        490.79       227.91 o
  -4   7   7         33.67       -129.44       241.85 o
  -3   7   7       9725.75       9282.96       411.17 o
  -2   7   7      12082.11      11651.91       303.93 o
  -1   7   7       4441.34       4085.22       239.14 o
   0   7   7       2562.04       2968.83       199.67 o
   1   7   7         21.82         74.32       138.28 o
   2   7   7       2937.27       3002.13       186.80 o
   3   7   7       1730.15       1965.37       174.88 o
   4   7   7        976.94       1074.38       185.28 o
   5   7   7         30.47        -69.93       154.30 o
   6   7   7       2190.32       2535.59       325.26 o
   7   7   7       3302.31       3706.43       377.75 o
   8   7   7       2941.68       2603.20       362.50 o
   9   7   7         19.35       -250.95       250.95 o
  10   7   7        112.52        -73.82       410.01 o
  11   7   7        115.97        -83.29       297.34 o
 -13   8   7        142.17        269.38       338.68 o
 -12   8   7         26.88       -181.48       294.05 o
 -11   8   7       4357.81       5101.89       429.69 o
 -10   8   7         35.02       -201.09       201.09 o
  -9   8   7        330.71        247.53       238.33 o
  -8   8   7         34.30       -117.68       215.60 o
  -7   8   7       2112.92       2377.44       285.64 o
  -6   8   7       5026.99       4846.55       385.38 o
  -5   8   7        520.71        620.64       234.08 o
  -4   8   7       2914.49       3494.65       355.63 o
  -3   8   7       5660.12       5014.83       361.79 o
  -2   8   7        100.24        248.23       242.49 o
  -1   8   7       6219.14       5769.24       265.97 o
   0   8   7        681.48        746.04       193.67 o
   1   8   7       3630.64       3817.72       226.43 o
   2   8   7        409.13        386.49       152.97 o
   3   8   7       2163.38       2475.48       189.22 o
   4   8   7        887.23       1103.46       190.89 o
   5   8   7       1806.26       1899.84       243.37 o
   6   8   7       2479.24       2614.28       490.90 o
   7   8   7        102.13       -309.61       317.10 o
   8   8   7         12.29        -60.15       277.91 o
   9   8   7          7.69       -250.97       250.97 o
  10   8   7        193.43        407.17       392.05 o
  11   8   7       1781.56       1064.50       532.38 o
 -13   9   7        521.51        112.42       583.29 o
 -12   9   7        224.76        343.21       391.25 o
 -11   9   7          9.04       -252.29       252.29 o
 -10   9   7        372.99        750.19       256.76 o
  -9   9   7        334.42        183.62       246.77 o
  -8   9   7        194.14       -208.12       249.97 o
  -7   9   7       1290.15       1627.09       286.24 o
  -6   9   7        543.02        516.54       246.09 o
  -5   9   7          7.03        206.20       266.30 o
  -4   9   7       3173.79       3114.46       327.85 o
  -3   9   7       1922.75       2454.42       343.71 o
  -2   9   7       3042.33       3577.06       362.41 o
  -1   9   7        229.79         86.73       260.27 o
   0   9   7       1670.74       1775.92       231.15 o
   1   9   7       2198.56       2511.83       253.50 o
   2   9   7          5.37        -42.20       175.96 o
   3   9   7         79.02        213.93       150.92 o
   4   9   7       2464.45       2337.71       266.57 o
   5   9   7       1581.88       1816.27       385.16 o
   6   9   7       2000.88       1766.22       348.74 o
   7   9   7       3735.11       3470.98       406.18 o
   8   9   7       1363.87       1170.23       329.49 o
   9   9   7          4.92        259.60       313.05 o
  10   9   7       1307.77       1015.67       359.97 o
 -12  10   7         21.22       -545.56       603.45 o
 -11  10   7         60.50       -263.36       263.36 o
 -10  10   7       1162.20        800.57       462.69 o
  -9  10   7       1573.93       1440.94       376.30 o
  -8  10   7       1034.45       1152.10       298.24 o
  -7  10   7        572.94        253.74       253.37 o
  -6  10   7         30.77          4.76       272.28 o
  -5  10   7        326.89        268.58       267.82 o
  -4  10   7        121.61        115.51       251.46 o
  -3  10   7          8.43       -147.77       253.22 o
  -2  10   7        341.12        481.85       276.20 o
  -1  10   7        499.67        383.79       266.82 o
   0  10   7       3020.09       3184.81       339.35 o
   1  10   7        506.01        390.12       199.11 o
   2  10   7         74.05        -60.79       185.97 o
   3  10   7        934.93        968.07       200.85 o
   4  10   7        110.01       -214.02       219.83 o
   5  10   7       2866.76       3330.72       411.72 o
   6  10   7          5.81       -241.46       303.11 o
   7  10   7         96.18       -224.33       298.30 o
   8  10   7        449.72       -207.33       651.13 o
   9  10   7         29.52       -396.31       396.31 o
 -11  11   7       1124.68         97.95       679.95 o
 -10  11   7        262.60       -296.44       398.44 o
  -9  11   7         24.42       -247.69       247.69 o
  -8  11   7        244.01        275.58       269.84 o
  -7  11   7        133.35        223.87       305.93 o
  -6  11   7        573.05        713.06       324.10 o
  -5  11   7       2436.80       2503.20       364.87 o
  -4  11   7       3376.01       3130.83       394.07 o
  -3  11   7        343.65        282.28       290.13 o
  -2  11   7        486.55        403.53       272.98 o
  -1  11   7       2139.71       2698.59       354.28 o
   0  11   7          0.55         52.97       250.61 o
   1  11   7        953.67        725.28       392.31 o
   2  11   7        274.81        110.83       202.31 o
   3  11   7       2341.49       2067.22       256.71 o
   4  11   7          1.78         34.07       230.39 o
   5  11   7       1318.42       1162.92       315.30 o
   6  11   7        272.80        298.22       540.13 o
   7  11   7         41.24       -281.74       281.74 o
   8  11   7         50.27       -440.12       448.13 o
   9  11   7       1705.62        171.08       577.86 o
 -10  12   7          0.96       -562.52       797.15 o
  -9  12   7        292.62         33.11       613.15 o
  -8  12   7        334.87       1059.22       339.59 o
  -7  12   7       1354.19       1237.79       354.71 o
  -6  12   7        985.37        873.57       330.95 o
  -5  12   7        568.53        366.76       309.60 o
  -4  12   7        104.04          5.99       332.48 o
  -3  12   7        353.95        596.89       311.90 o
  -2  12   7       1223.84       1253.95       466.87 o
  -1  12   7       1129.72       1067.12       321.09 o
   0  12   7        138.64        245.90       271.26 o
   1  12   7       1369.16       1233.07       431.33 o
   2  12   7         70.88       -266.42       277.56 o
   3  12   7        277.28       -129.18       207.18 o
   4  12   7        143.06        351.58       269.54 o
   5  12   7        305.25       -113.51       488.12 o
   6  12   7        768.75        560.66       710.70 o
   7  12   7         13.66       -296.78       563.65 o
  -9  13   7        193.95        189.69       521.78 o
  -8  13   7        677.58       1241.17       369.36 o
  -7  13   7       1367.07       1425.87       366.66 o
  -6  13   7          3.82       -117.15       295.41 o
  -5  13   7         26.47       -253.75       277.39 o
  -4  13   7         55.95        294.91       312.03 o
  -3  13   7       3979.08       4409.20       599.83 o
  -2  13   7        964.23        926.59       326.49 o
  -1  13   7          1.14       -305.73       305.73 o
   0  13   7         32.57       -223.64       263.84 o
   1  13   7       2005.43       2104.35       361.06 o
   2  13   7        533.47        366.28       290.54 o
   3  13   7        806.03        888.78       304.52 o
   4  13   7        272.34       -101.80       314.90 o
   5  13   7          5.66       -191.10       332.22 o
   6  13   7        259.32        408.13      1876.12 o
  -7  14   7        304.72        686.41       630.33 o
  -6  14   7         88.30        211.59       532.64 o
  -5  14   7        104.77        -56.27       357.29 o
  -4  14   7         43.37       -121.28       303.30 o
  -3  14   7        778.39        622.99       345.72 o
  -2  14   7         67.09       -290.07       290.07 o
  -1  14   7          5.56        287.67       312.00 o
   0  14   7         54.39        154.91       499.56 o
   1  14   7        486.81        460.25       553.96 o
   2  14   7        663.52        565.40       310.31 o
   3  14   7        196.70        340.88       448.13 o
   4  14   7          4.92        256.37       440.89 o
  -3  15   7         27.85       -265.10       297.47 o
  -2  15   7        198.74        -36.58       315.17 o
  -1  15   7        628.92        437.79       389.98 o
   0  15   7       1502.82       1754.75       425.64 o
   1  15   7        218.58       -292.90       292.90 o
   2  15   7         10.91         61.77       418.93 o
 -14   0   8       2470.59       2018.39       418.93 o
 -12   0   8         39.20        278.34       284.02 o
 -10   0   8        195.20        192.31       224.58 o
  -8   0   8         96.41        -26.52       242.67 o
  -6   0   8        264.27        162.26       139.40 o
  -4   0   8      11400.08      11164.32       255.69 o
  -2   0   8        131.11        -40.03       138.71 o
   0   0   8       5472.76       5115.59       234.70 o
   2   0   8      18245.20      18931.64       825.70 o
   4   0   8       2033.95       2525.44       396.96 o
   6   0   8        681.79        753.08       369.05 o
   8   0   8       7326.71       7487.68       579.93 o
  10   0   8        232.15         35.96       212.32 o
  12   0   8        826.45        605.79       443.09 o
 -15   1   8        112.21        367.38       224.63 o
 -14   1   8         40.21         57.48       201.13 o
 -13   1   8       2141.54       2173.92       283.99 o
 -12   1   8        108.22        203.08       344.85 o
 -11   1   8       1865.01       1862.30       184.94 o
 -10   1   8       3357.67       3125.84       201.45 o
  -9   1   8        584.80        578.97       141.83 o
  -8   1   8       3949.18       4344.38       268.16 o
  -7   1   8       1593.48       1436.69       183.69 o
  -6   1   8       4366.56       4068.62       207.43 o
  -5   1   8       8905.66       8814.86       210.00 o
  -4   1   8        569.39        505.20        71.11 o
  -3   1   8      14374.73      11707.15       706.31 o
  -2   1   8        664.94        793.08       118.41 o
  -1   1   8       6860.62       6332.88       180.30 o
   0   1   8      28394.92      26422.19       232.72 o
   1   1   8       2323.74       2516.32       133.73 o
   2   1   8       6463.74       6564.61       137.08 o
   3   1   8       2154.72       2162.75       116.91 o
   4   1   8      19478.78      19450.16       370.24 o
   5   1   8       3755.69       3964.37       251.28 o
   6   1   8        278.55        206.88       175.98 o
   7   1   8       1762.86       1959.72       228.92 o
   8   1   8          7.00       -167.05       167.05 o
   9   1   8       4322.19       4427.74       302.04 o
  10   1   8        747.83        535.94       222.78 o
  11   1   8        190.10        -18.94       207.64 o
  12   1   8        137.05       -114.12       199.43 o
  13   1   8        730.42        921.07       511.96 o
 -15   2   8          1.85        -58.15       348.89 o
 -14   2   8        201.13        283.07       663.28 o
 -13   2   8         97.00       -169.71       169.71 o
 -12   2   8       2627.79       2706.37       266.13 o
 -11   2   8         48.20       -186.09       186.09 o
 -10   2   8          0.68        115.90       177.24 o
  -9   2   8       2214.30       2090.48       223.14 o
  -8   2   8        377.06        514.84       178.13 o
  -7   2   8        640.61        864.00       172.64 o
  -6   2   8       7876.79       7617.36       255.77 o
  -5   2   8          8.85         70.57       101.00 o
  -4   2   8      12874.42      12611.16       205.93 o
  -3   2   8        218.27        222.89       108.19 o
  -2   2   8      11533.32      11383.86       220.33 o
  -1   2   8       4287.00       4588.19       196.71 o
   0   2   8       4152.45       4687.48       145.89 o
   1   2   8        243.39        219.84        80.21 o
   2   2   8       1241.14       1327.69       109.23 o
   3   2   8       1728.44       1868.24       117.52 o
   4   2   8         11.99        -88.61       117.34 o
   5   2   8        255.61        325.74       179.42 o
   6   2   8       3758.49       4254.57       281.52 o
   7   2   8       2236.33       2377.04       256.80 o
   8   2   8       4306.35       4780.53       313.94 o
   9   2   8        112.94         51.94       208.62 o
  10   2   8       1605.91       1430.55       257.51 o
  11   2   8         33.98       -372.92       395.92 o
  12   2   8          2.51        -96.56       276.30 o
 -15   3   8        274.60        441.93       384.55 o
 -14   3   8        827.62       1271.30       376.67 o
 -13   3   8        193.61       -175.22       313.22 o
 -12   3   8       3752.67       4231.84       366.06 o
 -11   3   8        574.29        916.57       178.67 o
 -10   3   8         20.07       -180.19       180.19 o
  -9   3   8        294.75        413.54       189.02 o
  -8   3   8      12853.15      12458.52       353.24 o
  -7   3   8        379.31        513.48       172.34 o
  -6   3   8        753.56        862.10       180.42 o
  -5   3   8        364.44        428.11       117.23 o
  -4   3   8        886.76        831.43       136.39 o
  -3   3   8       4423.02       4485.58       165.33 o
  -2   3   8      19470.37      18203.01       380.22 o
  -1   3   8       8710.90       8289.63       186.45 o
   0   3   8       2401.74       2514.99       122.62 o
   1   3   8       3260.24       3268.55       145.56 o
   2   3   8      20996.49      20795.37       432.73 o
   3   3   8        146.59        149.13        99.29 o
   4   3   8       1477.18       1523.26       160.38 o
   5   3   8        391.30        428.40       186.75 o
   6   3   8       5800.16       5770.52       336.71 o
   7   3   8        206.21         72.39       184.57 o
   8   3   8        187.08        -26.84       182.09 o
   9   3   8        284.06        186.12       220.40 o
  10   3   8        118.77        -44.37       270.32 o
  11   3   8         87.94       -272.09       305.86 o
  12   3   8       3103.76       3433.98       565.98 o
 -15   4   8        170.24       -360.00       360.00 o
 -14   4   8        460.12        158.94       373.96 o
 -13   4   8         62.82       -209.50       209.50 o
 -12   4   8        238.10        233.42       240.73 o
 -11   4   8         24.58       -105.71       159.77 o
 -10   4   8         11.47       -107.69       158.04 o
  -9   4   8        565.43        519.56       171.70 o
  -8   4   8        610.08        716.21       175.52 o
  -7   4   8        685.35        502.85       173.57 o
  -6   4   8       1733.74       2044.77       190.14 o
  -5   4   8        201.11        114.15       104.84 o
  -4   4   8       4342.95       3868.99       165.60 o
  -3   4   8        175.33        231.23       105.83 o
  -2   4   8       1923.61       1729.38       135.88 o
  -1   4   8       2358.62       2440.52       162.36 o
   0   4   8       3284.74       2986.31       147.71 o
   1   4   8       5222.38       5202.10       176.67 o
   2   4   8       1327.89       1489.55       131.71 o
   3   4   8         94.30         58.39       106.92 o
   4   4   8         24.71         75.86       137.64 o
   5   4   8         44.86       -176.05       176.05 o
   6   4   8       1135.70       1167.70       213.89 o
   7   4   8        566.50        713.48       200.65 o
   8   4   8        760.02        844.37       217.87 o
   9   4   8         78.89       -252.18       252.18 o
  10   4   8        743.12        586.16       287.19 o
  11   4   8        160.88        322.72       282.53 o
  12   4   8          9.30       -338.03       338.03 o
 -14   5   8        140.07        451.69       287.15 o
 -13   5   8         10.09       -209.46       209.46 o
 -12   5   8         13.70       -154.65       231.00 o
 -11   5   8       1355.24       1433.93       218.63 o
 -10   5   8       1922.60       2564.36       239.36 o
  -9   5   8        598.76        484.15       186.11 o
  -8   5   8       1223.48       1266.97       201.25 o
  -7   5   8        757.75        991.19       190.40 o
  -6   5   8       9977.95       8959.55       293.50 o
  -5   5   8       1269.29       1163.82       177.14 o
  -4   5   8       4656.71       4165.01       195.72 o
  -3   5   8       9855.40       9485.06       262.57 o
  -2   5   8       3015.34       3076.62       179.53 o
  -1   5   8       2351.33       2536.24       169.05 o
   0   5   8      12916.40      11417.50       563.34 o
   1   5   8        391.81        414.95       123.71 o
   2   5   8        567.83        628.67       132.44 o
   3   5   8         50.73         42.77       122.19 o
   4   5   8       3588.77       3935.91       226.61 o
   5   5   8        360.38        483.53       204.73 o
   6   5   8       5700.56       5720.96       310.06 o
   7   5   8        203.08        232.15       194.24 o
   8   5   8       1743.56       2064.32       314.27 o
   9   5   8        642.16        842.40       276.16 o
  10   5   8       2775.97       2649.64       488.96 o
  11   5   8        108.11       -112.27       541.94 o
  12   5   8         19.26        325.61       304.56 o
 -14   6   8        680.70        623.17       751.27 o
 -13   6   8         19.37        -84.10       240.70 o
 -12   6   8        164.66       -151.81       246.59 o
 -11   6   8       2645.24       2825.95       283.58 o
 -10   6   8       1456.95       1738.71       259.33 o
  -9   6   8         39.07       -188.97       188.97 o
  -8   6   8         65.23         16.60       202.65 o
  -7   6   8        909.60       1038.12       236.92 o
  -6   6   8        912.60       1014.96       240.14 o
  -5   6   8       1689.72       1858.12       241.16 o
  -4   6   8       9430.22       8499.02       447.22 o
  -3   6   8        605.04        399.46       160.32 o
  -2   6   8       6126.76       6092.08       260.28 o
  -1   6   8        671.11        874.91       158.21 o
   0   6   8       8163.34       7822.76       243.43 o
   1   6   8         10.89         29.18       126.92 o
   2   6   8          4.39         41.47       134.23 o
   3   6   8        290.81        276.37       144.61 o
   4   6   8       3055.82       3204.23       220.76 o
   5   6   8         99.06        127.56       201.45 o
   6   6   8       1871.16       2206.32       243.99 o
   7   6   8         55.63       -173.10       232.63 o
   8   6   8        459.04        272.72       278.26 o
   9   6   8        334.48        106.41       270.07 o
  10   6   8        423.59        483.65       274.92 o
  11   6   8        892.97        834.54       327.05 o
 -14   7   8        131.33       -153.16       519.33 o
 -13   7   8        932.55        609.56       445.67 o
 -12   7   8       1242.67       1200.69       319.83 o
 -11   7   8       1194.19       1633.62       448.58 o
 -10   7   8       1952.63       2184.62       322.53 o
  -9   7   8       3616.95       3724.58       306.31 o
  -8   7   8       6078.56       5796.84       335.82 o
  -7   7   8       1546.35       1625.95       251.97 o
  -6   7   8        412.02        500.55       231.34 o
  -5   7   8          7.59        161.51       228.05 o
  -4   7   8       3683.22       3927.66       359.74 o
  -3   7   8       5144.16       4507.23       396.83 o
  -2   7   8       1567.88       1610.33       204.92 o
  -1   7   8       5743.85       5060.91       267.99 o
   0   7   8       1756.03       1898.77       191.59 o
   1   7   8       4444.21       4248.51       209.32 o
   2   7   8       4839.14       4598.61       211.60 o
   3   7   8       5216.53       5231.98       222.67 o
   4   7   8        225.83        222.21       181.29 o
   5   7   8         27.39         30.00       299.27 o
   6   7   8       1385.98       1015.79       289.40 o
   7   7   8       2517.00       2420.54       325.71 o
   8   7   8        523.30        307.15       327.05 o
   9   7   8         92.61         20.93       268.50 o
  10   7   8       1061.62       1122.64       588.98 o
  11   7   8        716.83        192.01       298.87 o
 -13   8   8        104.42       -218.24       261.08 o
 -12   8   8       1884.16       2362.27       734.35 o
 -11   8   8         71.98       -155.41       241.23 o
 -10   8   8        845.40        515.21       254.44 o
  -9   8   8        300.03        294.66       234.47 o
  -8   8   8         31.01         64.48       234.06 o
  -7   8   8       1583.54       1642.91       273.94 o
  -6   8   8       1729.18       1985.95       284.51 o
  -5   8   8          1.54         41.93       244.48 o
  -4   8   8       1299.81       1112.88       299.08 o
  -3   8   8        259.61        418.92       247.47 o
  -2   8   8       3971.35       3950.13       354.57 o
  -1   8   8        102.56        269.93       233.39 o
   0   8   8          5.39         -7.06       180.01 o
   1   8   8        134.27         47.22       164.85 o
   2   8   8          6.84        126.97       154.31 o
   3   8   8       2182.39       2736.88       231.74 o
   4   8   8        764.03        673.46       186.44 o
   5   8   8        111.08        -23.41       265.23 o
   6   8   8       1074.40        989.18       399.80 o
   7   8   8        290.33        -98.94       281.70 o
   8   8   8       1159.85        860.93       315.02 o
   9   8   8         95.77        -92.85       380.42 o
  10   8   8       2270.19       1542.45       382.53 o
 -12   9   8        303.37       -110.08       576.18 o
 -11   9   8        278.28        -67.43       280.12 o
 -10   9   8        683.80        843.61       276.29 o
  -9   9   8       1551.01       1673.96       418.13 o
  -8   9   8       3830.36       4454.47       491.62 o
  -7   9   8        952.36        920.82       261.09 o
  -6   9   8       2212.14       2150.32       341.54 o
  -5   9   8       6993.78       6677.00       426.41 o
  -4   9   8        222.53        386.11       262.27 o
  -3   9   8         56.45       -155.30       252.12 o
  -2   9   8        418.59        398.56       272.08 o
  -1   9   8       4697.49       4950.18       392.82 o
   0   9   8         10.72       -181.99       181.99 o
   1   9   8         12.26         31.27       173.65 o
   2   9   8       1229.36       1441.73       215.40 o
   3   9   8       2166.39       2257.74       187.95 o
   4   9   8        515.44        326.12       227.79 o
   5   9   8       3880.89       3863.38       508.47 o
   6   9   8       1363.80        663.74       318.88 o
   7   9   8        285.17        -99.42       294.50 o
   8   9   8        349.96        -36.39       298.48 o
   9   9   8       2355.28       1722.80       382.13 o
  10   9   8        435.08       -460.28       460.28 o
 -12  10   8          3.19       -454.78       670.00 o
 -11  10   8        338.59        248.75       675.04 o
 -10  10   8        580.34        200.99       295.88 o
  -9  10   8        859.34        424.87       282.69 o
  -8  10   8        114.27       -116.00       252.89 o
  -7  10   8         24.66       -117.95       250.37 o
  -6  10   8         94.41        170.78       267.03 o
  -5  10   8         54.73       -219.76       250.70 o
  -4  10   8        588.04        580.25       283.82 o
  -3  10   8        495.52        815.12       263.90 o
  -2  10   8        235.71         58.68       232.89 o
  -1  10   8        150.49        139.48       247.64 o
   0  10   8        299.36        386.74       258.61 o
   1  10   8          7.96        -45.85       182.18 o
   2  10   8         55.90        -58.46       194.16 o
   3  10   8         10.61        -65.48       178.42 o
   4  10   8          6.94       -220.66       274.35 o
   5  10   8        345.03         54.14       223.11 o
   6  10   8        654.09        -88.50       492.97 o
   7  10   8        100.88       -306.37       333.74 o
   8  10   8        507.96       -306.28       306.28 o
   9  10   8          4.15       -300.98       300.98 o
 -11  11   8         32.91       -495.87       667.02 o
 -10  11   8        729.12        654.42       528.54 o
  -9  11   8         36.09       -176.11       307.70 o
  -8  11   8         94.79       -206.93       255.70 o
  -7  11   8        262.11        280.35       479.27 o
  -6  11   8       4247.21       4965.59       573.08 o
  -5  11   8         28.32        249.21       296.88 o
  -4  11   8         89.72        -52.54       276.02 o
  -3  11   8       1963.97       2174.13       366.12 o
  -2  11   8        154.77        374.44       295.77 o
  -1  11   8        126.76         82.33       264.52 o
   0  11   8       6378.64       6130.18       736.80 o
   1  11   8         12.26        -93.92       366.20 o
   2  11   8         54.13        -88.61       197.09 o
   3  11   8        158.37       -158.31       246.37 o
   4  11   8       6174.35       5787.40       712.46 o
   5  11   8        165.50       -207.55       360.85 o
   6  11   8         11.28        -10.12       604.10 o
   7  11   8        164.14         31.44       392.18 o
   8  11   8        157.70       -411.30       411.30 o
 -10  12   8        186.02        117.35       310.90 o
  -9  12   8         63.12       -340.04       340.04 o
  -8  12   8          0.50          8.22       315.12 o
  -7  12   8        340.57        587.67       315.68 o
  -6  12   8        358.43        257.64       289.17 o
  -5  12   8         68.33        -30.37       355.48 o
  -4  12   8       2258.14       3011.21       392.05 o
  -3  12   8        226.72        458.64       310.72 o
  -2  12   8        708.48        656.49       318.37 o
  -1  12   8        469.18        856.36       311.70 o
   0  12   8        339.69         83.41       348.37 o
   1  12   8        745.32        733.47       325.26 o
   2  12   8          6.43        -62.55       276.08 o
   3  12   8        293.91        164.82       274.73 o
   4  12   8          7.30        119.61       276.53 o
   5  12   8         70.10       -362.52       362.52 o
   6  12   8        571.91       -292.15       625.55 o
   7  12   8         40.33         66.16       431.33 o
  -8  13   8       1790.22       1416.57       386.70 o
  -7  13   8        291.03         56.28       324.59 o
  -6  13   8         90.20        -53.25       322.21 o
  -5  13   8        187.12        107.17       296.88 o
  -4  13   8        452.13        304.88       310.49 o
  -3  13   8       1103.12       1194.92       361.08 o
  -2  13   8       1941.69       2131.88       380.05 o
  -1  13   8        152.66       -268.49       268.49 o
   0  13   8          1.91         43.88       280.84 o
   1  13   8        152.05        -51.88       278.11 o
   2  13   8       2134.51       2341.32       383.00 o
   3  13   8        429.27        515.58       447.10 o
   4  13   8         61.93         29.72       425.39 o
   5  13   8        241.25       -137.58       262.07 o
   6  13   8        419.33        826.48       422.03 o
  -7  14   8         12.21       -102.60       575.80 o
  -6  14   8        400.24       1128.33       584.84 o
  -5  14   8        292.87        130.47       334.17 o
  -4  14   8         65.97        -10.69       314.96 o
  -3  14   8         48.15       -117.46       323.07 o
  -2  14   8         43.42        426.41       336.09 o
  -1  14   8        198.23        368.66       310.08 o
   0  14   8        203.59        215.32       296.78 o
   1  14   8       1078.62       1235.94       317.98 o
   2  14   8         35.93       -181.95       293.96 o
   3  14   8        631.86       -388.69       388.69 o
  -2  15   8        271.90        694.16       461.31 o
  -1  15   8        904.45        385.85       444.77 o
   0  15   8         51.91        163.07       382.49 o
   1  15   8        983.15       1207.93       438.05 o
 -13   0   9       3467.57       3585.55       435.47 o
 -11   0   9         24.55        -95.37       199.19 o
  -9   0   9       2384.68       2724.49       280.11 o
  -7   0   9       5724.02       5934.94       379.90 o
  -5   0   9       4167.26       4314.83       183.00 o
  -3   0   9       6205.74       6658.04       282.74 o
  -1   0   9       1891.18       2387.14       222.87 o
   1   0   9      12944.79      13091.45       332.74 o
   3   0   9       7912.16       8604.12       535.74 o
   5   0   9       5130.57       4877.99       519.20 o
   7   0   9        195.61        -62.02       330.54 o
   9   0   9       4699.15       4089.28       373.87 o
  11   0   9       1657.69       1517.88       318.01 o
 -13   1   9        656.27         -0.26       307.54 o
 -12   1   9       1270.49       1355.86       184.01 o
 -11   1   9       2345.94       2827.45       206.82 o
 -10   1   9       1836.12       2119.13       178.28 o
  -9   1   9       2128.99       1964.56       175.71 o
  -8   1   9       4796.78       4966.75       215.28 o
  -7   1   9         95.56         29.41       117.84 o
  -6   1   9      10128.07      10358.53       226.09 o
  -5   1   9      12302.53      11829.85       185.42 o
  -4   1   9         21.79         41.28        64.40 o
  -3   1   9       2437.59       2962.57       169.64 o
  -2   1   9      13437.56      13945.58       255.08 o
  -1   1   9       3438.20       3345.51       172.17 o
   0   1   9       2709.45       2717.91       123.03 o
   1   1   9        174.56        170.20        92.88 o
   2   1   9      17219.74      15952.32       195.06 o
   3   1   9        341.54        540.59       104.12 o
   4   1   9       1894.31       2069.29       208.57 o
   5   1   9      12235.45      11954.87       354.50 o
   6   1   9       5622.03       5261.34       294.30 o
   7   1   9        196.28        349.61       254.21 o
   8   1   9       3302.98       3623.37       283.31 o
   9   1   9       2552.50       2901.42       280.38 o
  10   1   9         37.75        -98.19       197.90 o
  11   1   9          3.32       -258.91       345.72 o
  12   1   9        327.25        420.17       217.54 o
 -13   2   9        313.66       -297.98       297.98 o
 -12   2   9       1059.90       1166.72       222.93 o
 -11   2   9       1117.06       1316.72       219.60 o
 -10   2   9        420.09        297.18       187.99 o
  -9   2   9       5479.56       5505.03       288.20 o
  -8   2   9       3781.94       3976.29       259.46 o
  -7   2   9       9457.02      10066.89       313.04 o
  -6   2   9        365.72        425.69       162.69 o
  -5   2   9       1480.50       1653.63       140.21 o
  -4   2   9        370.53        472.24       110.61 o
  -3   2   9         39.59        -73.26       114.63 o
  -2   2   9        964.68       1108.93       138.61 o
  -1   2   9       1589.53       1850.80       144.09 o
   0   2   9        103.93        168.87        83.12 o
   1   2   9      11324.34      11305.59       180.23 o
   2   2   9        327.28        226.81       102.26 o
   3   2   9       2189.82       2349.73       134.48 o
   4   2   9         71.24         88.97       162.16 o
   5   2   9        891.83       1234.79       209.44 o
   6   2   9        521.65        585.59       193.20 o
   7   2   9       1002.75        945.66       210.90 o
   8   2   9          0.70        -36.09       184.49 o
   9   2   9          4.16       -108.53       200.29 o
  10   2   9          2.26         76.41       248.75 o
  11   2   9       1801.84       2393.29       536.77 o
  12   2   9        749.96        889.86       314.51 o
 -14   3   9         93.20       -288.67       315.81 o
 -13   3   9       3535.99       3457.88       499.30 o
 -12   3   9         99.08         56.64       179.44 o
 -11   3   9        788.76        887.69       259.19 o
 -10   3   9       1246.95       1239.21       218.10 o
  -9   3   9         17.37         32.26       183.28 o
  -8   3   9        472.74        266.81       181.88 o
  -7   3   9      10835.41      10581.93       332.33 o
  -6   3   9        126.94        126.59       174.70 o
  -5   3   9         67.02        -29.92       122.03 o
  -4   3   9       1323.34       1321.16       147.95 o
  -3   3   9      30591.04      27682.55       449.30 o
  -2   3   9       3635.83       3811.39       166.02 o
  -1   3   9        253.56        297.80       115.28 o
   0   3   9      13359.95      12799.91       203.66 o
   1   3   9       5975.02       6090.13       174.34 o
   2   3   9        277.80        201.51       108.39 o
   3   3   9       5306.10       5192.77       178.31 o
   4   3   9        495.63        528.89       220.68 o
   5   3   9       2634.15       2793.09       252.27 o
   6   3   9         95.88       -110.07       177.51 o
   7   3   9       3691.02       4146.19       303.63 o
   8   3   9       1102.29       1198.78       231.47 o
   9   3   9          3.78         47.73       198.42 o
  10   3   9        482.29        380.80       383.78 o
  11   3   9        803.01        692.57       313.10 o
  12   3   9         15.07       -105.99       425.90 o
 -14   4   9        266.01        226.91       354.57 o
 -13   4   9          6.87         27.71       590.91 o
 -12   4   9         67.62       -162.50       179.79 o
 -11   4   9        599.93        699.78       189.69 o
 -10   4   9        236.12        234.16       161.95 o
  -9   4   9       2680.21       2838.26       226.54 o
  -8   4   9        343.27        571.65       174.47 o
  -7   4   9        674.27        506.71       164.35 o
  -6   4   9        332.49        339.23       172.67 o
  -5   4   9        928.41        891.40       129.25 o
  -4   4   9        791.83        740.11       141.44 o
  -3   4   9       1356.32       1733.99       149.44 o
  -2   4   9       2016.21       2302.14       152.90 o
  -1   4   9       2050.72       2350.94       166.23 o
   0   4   9         24.12        -11.17       111.80 o
   1   4   9       2210.72       2588.92       153.77 o
   2   4   9        320.21        462.42       123.78 o
   3   4   9       2596.54       2819.16       163.73 o
   4   4   9       1133.39       1205.53       211.33 o
   5   4   9         72.55        278.76       185.64 o
   6   4   9       1767.11       1786.50       232.19 o
   7   4   9         14.69       -104.81       182.12 o
   8   4   9         11.69       -180.10       196.56 o
   9   4   9        347.72        328.64       390.24 o
  10   4   9        703.19        652.18       288.41 o
  11   4   9        724.76        740.81       312.18 o
  12   4   9        339.02        458.44       316.58 o
 -14   5   9         24.39        509.07       429.39 o
 -13   5   9         36.22       -170.76       398.90 o
 -12   5   9          4.28       -195.43       195.43 o
 -11   5   9        430.66        252.43       183.65 o
 -10   5   9        163.78        -48.51       174.67 o
  -9   5   9       6152.71       5806.37       276.99 o
  -8   5   9        362.74        558.97       190.81 o
  -7   5   9        929.59        967.95       194.82 o
  -6   5   9       1443.50       1752.72       212.43 o
  -5   5   9      11330.88      10301.52       295.85 o
  -4   5   9       3771.37       3946.81       215.49 o
  -3   5   9       1806.57       1965.03       224.67 o
  -2   5   9       1175.89       1180.19       159.52 o
  -1   5   9      22940.33      22051.89       471.01 o
   0   5   9       5740.10       5085.59       285.82 o
   1   5   9       2351.87       2790.97       171.65 o
   2   5   9        232.88        160.91       133.07 o
   3   5   9       2297.77       2832.74       175.13 o
   4   5   9        835.45        849.04       170.60 o
   5   5   9      17553.39      17125.95       430.78 o
   6   5   9       1249.43       1410.18       225.62 o
   7   5   9        749.32        430.49       198.35 o
   8   5   9        606.14        679.38       276.12 o
   9   5   9       3231.73       3331.54       373.50 o
  10   5   9         90.12       -185.33       398.25 o
  11   5   9        161.82       -234.73       266.57 o
 -14   6   9         41.21       -275.13       498.78 o
 -13   6   9        300.43        273.39       261.60 o
 -12   6   9        135.62        -71.56       265.51 o
 -11   6   9        449.90        316.85       229.82 o
 -10   6   9         97.91        -94.92       252.32 o
  -9   6   9       1708.55       1996.61       264.12 o
  -8   6   9          6.97        -16.73       198.65 o
  -7   6   9       1483.80       1564.84       256.40 o
  -6   6   9       2088.90       2008.42       298.26 o
  -5   6   9       2743.00       2785.03       267.74 o
  -4   6   9        307.89        242.82       222.04 o
  -3   6   9        675.52        536.32       172.15 o
  -2   6   9         76.57        164.66       146.20 o
  -1   6   9        941.57       1170.16       174.93 o
   0   6   9          2.42        -96.89       150.09 o
   1   6   9       1105.70       1451.63       166.26 o
   2   6   9        340.99        446.05       145.16 o
   3   6   9       4916.31       4223.83       245.21 o
   4   6   9       1909.34       1953.98       201.84 o
   5   6   9        697.28        746.00       213.10 o
   6   6   9        926.72        777.13       214.78 o
   7   6   9          9.16       -224.91       224.91 o
   8   6   9        322.47       -250.86       253.01 o
   9   6   9        835.30        590.65       349.15 o
  10   6   9       1368.79       1054.96       335.97 o
  11   6   9          2.27       -274.67       274.67 o
 -13   7   9       1006.00       1273.63       770.92 o
 -12   7   9       1152.95        426.54       295.81 o
 -11   7   9        207.24        -16.58       250.97 o
 -10   7   9        125.94          1.64       228.46 o
  -9   7   9        202.68        253.81       221.12 o
  -8   7   9       1958.17       2147.40       275.56 o
  -7   7   9       3015.17       2985.10       280.38 o
  -6   7   9       1171.13        923.48       257.92 o
  -5   7   9        839.08       1222.21       303.82 o
  -4   7   9       1938.26       2113.07       412.85 o
  -3   7   9       1864.00       2167.34       286.03 o
  -2   7   9       5057.41       4917.68       265.58 o
  -1   7   9       2195.65       2597.66       209.01 o
   0   7   9       8346.74       8325.29       271.92 o
   1   7   9       3099.83       3458.05       202.22 o
   2   7   9       3787.73       4048.35       210.31 o
   3   7   9       3945.64       4078.45       244.32 o
   4   7   9         23.94        -59.47       162.89 o
   5   7   9       1433.20       1684.24       237.23 o
   6   7   9       1613.75       1680.29       453.56 o
   7   7   9       2857.63       2730.44       392.05 o
   8   7   9       2309.41       2245.03       346.72 o
   9   7   9       1348.97       1100.97       312.22 o
  10   7   9         12.93       -475.91       475.91 o
  11   7   9       1627.39       1260.91       508.60 o
 -13   8   9          0.14       -416.47       416.47 o
 -12   8   9          1.57       -192.14       457.04 o
 -11   8   9       1213.48       1409.98       416.30 o
 -10   8   9        101.41        -81.84       235.46 o
  -9   8   9        872.12        979.29       385.75 o
  -8   8   9         92.89        -59.30       231.95 o
  -7   8   9        974.15        939.43       262.96 o
  -6   8   9          6.10        218.09       242.86 o
  -5   8   9       1447.13       1238.13       305.07 o
  -4   8   9       1296.22       1729.79       323.30 o
  -3   8   9          1.72        -90.49       260.75 o
  -2   8   9        217.88        -61.47       228.55 o
  -1   8   9       1187.00        973.99       207.57 o
   0   8   9        215.57        253.20       167.01 o
   1   8   9       3142.54       3572.36       229.60 o
   2   8   9        926.86        913.17       167.16 o
   3   8   9        206.17        287.31       183.35 o
   4   8   9         61.56         67.15       169.35 o
   5   8   9        630.62        699.96       294.48 o
   6   8   9        704.36        511.68       296.46 o
   7   8   9         36.57        -37.47       289.28 o
   8   8   9        946.39        824.42       721.17 o
   9   8   9          6.21       -264.06       264.06 o
  10   8   9          1.20       -378.87       378.87 o
 -12   9   9        128.13        -35.96       947.17 o
 -11   9   9        374.00        193.57       268.04 o
 -10   9   9       2005.18       1779.95       375.02 o
  -9   9   9        348.43        604.26       292.15 o
  -8   9   9        136.53       -180.24       246.93 o
  -7   9   9       1120.22        814.94       279.91 o
  -6   9   9       6224.96       6158.81       428.72 o
  -5   9   9        225.60        251.28       352.12 o
  -4   9   9        594.09        462.66       279.30 o
  -3   9   9       1168.73        876.92       277.08 o
  -2   9   9         65.33        -76.34       256.13 o
  -1   9   9         28.72        -67.69       246.20 o
   0   9   9       5483.53       5425.55       287.81 o
   1   9   9        125.30        167.97       162.74 o
   2   9   9       1494.62       1589.45       191.16 o
   3   9   9       1997.30       2071.21       297.81 o
   4   9   9       2246.13       2561.34       284.23 o
   5   9   9         13.23       -273.96       273.96 o
   6   9   9        679.45        760.82       326.36 o
   7   9   9       1695.88       1421.22       350.94 o
   8   9   9       1110.75        661.28       435.21 o
   9   9   9        402.79        -80.24       390.11 o
 -12  10   9         32.99       -261.59      1102.49 o
 -11  10   9          4.42       -259.92       271.38 o
 -10  10   9         19.14       -309.87       309.87 o
  -9  10   9        361.69         66.76       325.18 o
  -8  10   9        170.57       -214.67       353.10 o
  -7  10   9        168.87       -106.71       297.91 o
  -6  10   9        530.88        189.78       305.08 o
  -5  10   9        424.89        511.48       274.66 o
  -4  10   9        854.09        659.03       300.91 o
  -3  10   9        683.87        459.92       279.92 o
  -2  10   9        573.49        511.10       271.24 o
  -1  10   9       1242.54       1302.23       303.21 o
   0  10   9        536.00        673.43       278.69 o
   1  10   9        917.22        856.40       227.93 o
   2  10   9        234.71        318.35       201.18 o
   3  10   9       1791.27       2033.13       319.98 o
   4  10   9        544.65       -179.97       225.43 o
   5  10   9       1164.47       1192.02       340.74 o
   6  10   9          1.18         -8.51       295.27 o
   7  10   9        132.56       -336.57       499.17 o
   8  10   9        416.88       -318.60       330.84 o
   9  10   9        454.35       -156.87       519.20 o
 -11  11   9        483.03        327.54       299.66 o
 -10  11   9         59.52       -429.37       505.99 o
  -9  11   9        782.30        573.94       684.62 o
  -8  11   9        703.33        760.39       769.75 o
  -7  11   9        102.39         48.19       354.96 o
  -6  11   9        154.41        250.55       307.79 o
  -5  11   9       3096.72       3755.79       422.30 o
  -4  11   9          4.55          6.95       288.98 o
  -3  11   9          0.20         11.30       278.59 o
  -2  11   9       1115.77       1152.92       315.97 o
  -1  11   9       5092.35       5502.73       445.54 o
   0  11   9        317.46        821.65       297.81 o
   1  11   9       1450.78       1419.67       336.99 o
   2  11   9        689.74        713.56       232.30 o
   3  11   9       2146.88       2238.26       420.99 o
   4  11   9         57.98       -224.13       224.13 o
   5  11   9       1230.22        759.03       517.91 o
   6  11   9         93.87       -131.80       359.49 o
   7  11   9         37.34       -549.18       549.18 o
 -10  12   9          0.35       -482.76       532.64 o
  -9  12   9        513.00        179.58       325.02 o
  -8  12   9         33.90         76.27       329.92 o
  -7  12   9        172.66         29.96       299.24 o
  -6  12   9         92.10         67.66       314.99 o
  -5  12   9        110.93        241.26       300.19 o
  -4  12   9         60.63        239.20       314.39 o
  -3  12   9        119.19        -40.86       522.30 o
  -2  12   9        174.52         -3.54       276.86 o
  -1  12   9        351.52         53.77       294.22 o
   0  12   9        106.12        107.03       307.42 o
   1  12   9        822.25        611.83       361.81 o
   2  12   9         69.19        -37.18       266.47 o
   3  12   9       2431.31       1947.58       517.91 o
   4  12   9        227.73        158.53       271.45 o
   5  12   9       1136.79       -104.64       648.55 o
   6  12   9        664.56       -220.27      1014.23 o
  -8  13   9        270.23         33.60       525.92 o
  -7  13   9       1166.46       1412.06       372.44 o
  -6  13   9          3.17       -284.93       302.79 o
  -5  13   9        189.51        155.53       510.93 o
  -4  13   9        468.57        279.09       314.28 o
  -3  13   9       1997.39       2625.96       396.49 o
  -2  13   9         70.22       -131.10       283.67 o
  -1  13   9         61.04       -215.17       284.13 o
   0  13   9         17.72       -272.22       276.53 o
   1  13   9        477.25        583.47       306.71 o
   2  13   9        740.12        743.00       308.01 o
   3  13   9        841.29       1256.52       496.46 o
   4  13   9         23.07        -56.34       383.00 o
   5  13   9          2.16       -361.04       361.04 o
  -6  14   9         13.27        -23.00       504.73 o
  -5  14   9        199.25         79.63       327.63 o
  -4  14   9        361.77        272.61       469.71 o
  -3  14   9         84.15        269.96       310.09 o
  -2  14   9        534.13        516.68       332.80 o
  -1  14   9        712.23        581.91       448.39 o
   0  14   9        103.08         44.09       326.21 o
   1  14   9        506.73        711.35       419.83 o
   2  14   9          6.68       -144.47       439.34 o
   3  14   9        120.23        702.95       481.21 o
  -1  15   9         76.60         95.62       428.75 o
   0  15   9       2293.48       2725.47       542.20 o
 -12   0  10         97.40        212.69       393.08 o
 -10   0  10       5577.72       5790.27       526.44 o
  -8   0  10       1177.58       1090.63       212.50 o
  -6   0  10       4718.57       4110.37       317.88 o
  -4   0  10      12509.99      12224.93       365.18 o
  -2   0  10       1667.20       1764.10       233.37 o
   0   0  10          3.16         55.45       160.77 o
   2   0  10       2065.82       2507.85       335.71 o
   4   0  10      14206.40      14028.71       691.83 o
   6   0  10        225.90          6.72       372.15 o
   8   0  10      10689.42      11016.35       470.03 o
  10   0  10        650.52        359.22       245.26 o
  12   0  10        167.61         25.03       243.88 o
 -12   1  10         93.39       -235.22       235.22 o
 -11   1  10       3076.09       2771.07       411.69 o
 -10   1  10        215.48        217.90       245.91 o
  -9   1  10         73.79        179.36       183.17 o
  -8   1  10         17.64       -142.35       164.61 o
  -7   1  10       1001.55       1014.62       136.47 o
  -6   1  10       5516.18       5617.72       188.01 o
  -5   1  10        604.97        594.37        88.19 o
  -4   1  10       1450.82       1454.61       160.26 o
  -3   1  10      17069.19      17101.24       330.91 o
  -2   1  10       2116.47       2591.59       168.20 o
  -1   1  10       6786.71       6749.25       247.05 o
   0   1  10       4788.66       4884.63       148.13 o
   1   1  10       1807.27       2263.16       158.26 o
   2   1  10       3008.04       3144.54       135.83 o
   3   1  10        983.47       1122.42       168.51 o
   4   1  10      10708.56      10518.69       330.53 o
   5   1  10       8526.55       8344.12       325.53 o
   6   1  10          0.70       -146.93       171.66 o
   7   1  10       4486.41       4720.96       299.38 o
   8   1  10         64.64       -123.62       198.25 o
   9   1  10        160.59        -61.78       207.77 o
  10   1  10       3210.08       3190.88       317.46 o
  11   1  10        236.63         60.98       179.41 o
  12   1  10        326.24        -34.73       278.42 o
 -13   2  10        206.40        -82.44       374.47 o
 -12   2  10       1226.97        706.74       277.61 o
 -11   2  10         74.72         76.42       245.20 o
 -10   2  10        138.74         74.78       184.60 o
  -9   2  10       1454.12       1477.60       211.08 o
  -8   2  10       1666.21       1906.82       222.07 o
  -7   2  10         55.77        204.91       181.15 o
  -6   2  10       4015.21       3979.98       201.32 o
  -5   2  10       1393.78       1456.86       142.42 o
  -4   2  10       7712.40       7234.18       224.39 o
  -3   2  10         80.31        269.25       132.72 o
  -2   2  10        599.18        456.58       133.80 o
  -1   2  10       1162.46       1631.98       155.05 o
   0   2  10        620.99        699.37        97.97 o
   1   2  10       5663.37       5313.84       173.94 o
   2   2  10       2064.01       2332.06       141.09 o
   3   2  10          7.34         -5.85       142.27 o
   4   2  10       1133.28       1073.77       199.32 o
   5   2  10       2308.80       2360.09       232.06 o
   6   2  10       2179.10       2483.23       369.10 o
   7   2  10        371.42         17.75       200.36 o
   8   2  10       1122.91       1633.19       248.35 o
   9   2  10        328.97        227.47       300.44 o
  10   2  10        308.90        508.36       238.55 o
  11   2  10        877.51        780.77       322.60 o
  12   2  10         85.02       -136.26       265.63 o
 -13   3  10         45.90        -34.89       327.96 o
 -12   3  10       2329.41       2467.39       298.45 o
 -11   3  10        529.24        490.65       325.63 o
 -10   3  10       1164.89       1160.06       218.28 o
  -9   3  10        345.16        430.40       192.56 o
  -8   3  10       4973.83       5024.84       285.90 o
  -7   3  10        286.97        273.01       192.34 o
  -6   3  10       6570.52       6537.36       234.47 o
  -5   3  10       6868.52       6692.49       231.03 o
  -4   3  10       1076.50       1180.10       164.78 o
  -3   3  10         40.94        -47.84       119.75 o
  -2   3  10       3529.10       3517.89       173.12 o
  -1   3  10       3963.67       3518.62       171.25 o
   0   3  10       1266.54       1405.85       119.51 o
   1   3  10        350.02        389.98       118.01 o
   2   3  10      19892.33      19383.53       275.69 o
   3   3  10       1738.23       2032.13       187.15 o
   4   3  10       2593.55       3104.75       246.75 o
   5   3  10         22.71        -38.21       178.44 o
   6   3  10       2605.73       2902.41       259.74 o
   7   3  10       5674.23       4982.32       310.93 o
   8   3  10       2765.80       3046.43       286.53 o
   9   3  10        434.47        608.70       229.89 o
  10   3  10          8.20        -88.81       526.82 o
  11   3  10       1347.65       1328.17       335.77 o
 -13   4  10        407.02       -127.15       357.16 o
 -12   4  10        352.01        384.51       235.71 o
 -11   4  10        673.00        606.29       190.49 o
 -10   4  10        435.38        336.47       187.12 o
  -9   4  10       1425.52       1182.80       195.60 o
  -8   4  10        580.92        602.88       187.45 o
  -7   4  10         30.69       -164.80       164.80 o
  -6   4  10       3273.88       3478.07       229.65 o
  -5   4  10        216.27        294.84       141.65 o
  -4   4  10       2931.79       3179.99       180.68 o
  -3   4  10       3717.94       3995.25       182.69 o
  -2   4  10       8234.73       7760.91       231.90 o
  -1   4  10        488.57        546.12       151.25 o
   0   4  10       5537.85       5256.50       196.71 o
   1   4  10        151.74        264.47       128.09 o
   2   4  10        406.47        479.32       139.50 o
   3   4  10       7350.22       7565.67       272.11 o
   4   4  10       2604.08       2888.90       250.12 o
   5   4  10       2569.61       2863.99       251.05 o
   6   4  10       1647.43       1431.67       227.17 o
   7   4  10        171.00         79.55       205.14 o
   8   4  10       1868.66       1860.69       261.68 o
   9   4  10        107.61       -197.67       248.36 o
  10   4  10        565.25        486.76       291.49 o
  11   4  10        353.17         87.60       392.44 o
 -14   5  10        453.68        966.55       382.74 o
 -13   5  10         19.22        -76.76       357.93 o
 -12   5  10         50.29       -178.14       178.14 o
 -11   5  10        100.56       -181.28       181.28 o
 -10   5  10       6705.17       6327.88       295.30 o
  -9   5  10        525.58        358.65       186.86 o
  -8   5  10        830.18        832.64       195.87 o
  -7   5  10          3.09       -121.50       179.24 o
  -6   5  10      10430.92       8965.81       528.23 o
  -5   5  10       1649.97       1672.60       200.59 o
  -4   5  10       2920.05       3200.07       236.56 o
  -3   5  10        456.20        400.80       159.55 o
  -2   5  10       1062.69       1159.78       177.80 o
  -1   5  10        209.76         41.49       143.55 o
   0   5  10      20818.04      18571.78       983.84 o
   1   5  10         41.21        131.51       135.16 o
   2   5  10         37.64        104.99       141.01 o
   3   5  10          1.24        145.90       168.10 o
   4   5  10       8519.83       8344.06       437.59 o
   5   5  10       1733.23       1556.37       242.13 o
   6   5  10        265.02        199.97       264.41 o
   7   5  10        109.13        271.62       279.11 o
   8   5  10        883.93        458.20       273.84 o
   9   5  10        350.06       -112.61       271.71 o
  10   5  10       2404.37       1811.59       362.32 o
  11   5  10        482.57        136.58       331.19 o
 -14   6  10       1294.90       2418.19       457.69 o
 -13   6  10        368.47        765.75       403.68 o
 -12   6  10          1.79       -224.46       224.46 o
 -11   6  10        487.84       -199.04       228.68 o
 -10   6  10         33.22       -106.45       265.64 o
  -9   6  10          2.20       -185.23       185.23 o
  -8   6  10        732.33        369.62       194.52 o
  -7   6  10        108.83        347.68       225.84 o
  -6   6  10         76.35         23.63       224.61 o
  -5   6  10       1742.83       1609.08       313.47 o
  -4   6  10       3645.32       4161.13       364.93 o
  -3   6  10        221.57        282.28       183.30 o
  -2   6  10       8951.59       8523.17       315.87 o
  -1   6  10       1331.61       1573.44       196.46 o
   0   6  10        790.35        963.08       180.01 o
   1   6  10        127.61        -37.65       142.92 o
   2   6  10        677.62        669.16       151.76 o
   3   6  10        297.76        251.22       177.80 o
   4   6  10        972.58       1310.72       235.17 o
   5   6  10        852.39       1023.76       227.54 o
   6   6  10       3849.30       4194.44       328.93 o
   7   6  10        105.39       -221.74       221.74 o
   8   6  10       5397.50       4931.12       613.66 o
   9   6  10         41.43       -245.76       245.76 o
  10   6  10         74.81       -224.44       294.20 o
  11   6  10         63.52       -391.53       391.53 o
 -13   7  10        166.26        724.40       402.13 o
 -12   7  10       2249.01       2106.36       305.48 o
 -11   7  10        422.57         88.91       234.69 o
 -10   7  10       1591.95       1447.22       356.78 o
  -9   7  10       1485.72       1574.95       293.78 o
  -8   7  10       2328.56       2809.79       327.43 o
  -7   7  10       2915.99       2770.10       284.46 o
  -6   7  10         28.92       -122.23       217.68 o
  -5   7  10        315.19        114.78       276.42 o
  -4   7  10        718.51        652.75       290.31 o
  -3   7  10       2859.92       3436.17       369.29 o
  -2   7  10        223.75        207.91       182.50 o
  -1   7  10       2411.15       2791.01       216.22 o
   0   7  10        662.47        512.91       173.99 o
   1   7  10       1989.28       1801.80       255.44 o
   2   7  10       2267.30       2587.34       209.81 o
   3   7  10       1156.88       1253.63       204.50 o
   4   7  10        115.45        -97.05       196.20 o
   5   7  10       2083.78       2066.45       255.41 o
   6   7  10         89.70        -86.42       203.76 o
   7   7  10       4391.62       4337.98       403.67 o
   8   7  10       1012.91        681.57       296.86 o
   9   7  10         49.59       -262.14       290.60 o
  10   7  10        162.06       -475.65       749.85 o
 -13   8  10          4.72        204.94       394.89 o
 -12   8  10        772.91        660.40       364.30 o
 -11   8  10        207.89       -114.10       317.58 o
 -10   8  10         18.71       -231.52       231.52 o
  -9   8  10        389.28       -139.61       250.25 o
  -8   8  10        133.38        -45.82       235.07 o
  -7   8  10       1893.91       1840.16       318.86 o
  -6   8  10        725.54        423.46       270.46 o
  -5   8  10        126.01        426.60       282.16 o
  -4   8  10       1579.77       1700.44       307.34 o
  -3   8  10        303.54        364.24       262.61 o
  -2   8  10        784.58        856.41       286.55 o
  -1   8  10         10.12        129.67       185.02 o
   0   8  10       1714.78       1626.89       205.10 o
   1   8  10        107.60         33.89       166.16 o
   2   8  10        975.73        940.41       165.60 o
   3   8  10        267.19        -99.99       172.41 o
   4   8  10        578.55        298.66       224.61 o
   5   8  10        126.98        118.84       210.91 o
   6   8  10       2258.53       2209.09       366.59 o
   7   8  10         35.21       -223.82       268.70 o
   8   8  10         11.86       -262.54       302.73 o
   9   8  10        246.03        121.70       357.55 o
  10   8  10        733.99       -184.27       409.88 o
 -12   9  10        286.16       -461.44       461.44 o
 -11   9  10        924.21        546.15       756.11 o
 -10   9  10         28.79        141.33       344.60 o
  -9   9  10        582.31        251.94       296.66 o
  -8   9  10       2459.71       2704.61       360.90 o
  -7   9  10        384.63        408.04       312.44 o
  -6   9  10        612.67        806.64       299.68 o
  -5   9  10       2767.90       3115.82       391.05 o
  -4   9  10          6.31       -167.09       349.15 o
  -3   9  10         22.18       -101.04       257.40 o
  -2   9  10         12.77       -204.34       241.28 o
  -1   9  10       5910.00       5393.10       386.20 o
   0   9  10          4.15        117.35       195.57 o
   1   9  10       2324.45       2534.62       216.28 o
   2   9  10       3969.21       3951.42       228.24 o
   3   9  10       2865.22       2620.78       248.14 o
   4   9  10         15.34        -64.09       274.59 o
   5   9  10       1638.20       1572.77       362.20 o
   6   9  10         47.10       -167.29       276.12 o
   7   9  10         33.33       -290.74       290.74 o
   8   9  10        105.21       -483.15       483.15 o
   9   9  10        751.16        212.43       496.20 o
 -11  10  10         78.62        105.53       513.13 o
 -10  10  10          1.61       -432.96       450.23 o
  -9  10  10        475.82        133.41       395.74 o
  -8  10  10          5.37       -134.12       303.24 o
  -7  10  10          3.68        -90.78       431.59 o
  -6  10  10       1405.49       1584.67       364.61 o
  -5  10  10        280.59        236.86       274.41 o
  -4  10  10       4254.69       4232.08       414.15 o
  -3  10  10          0.60        184.78       280.40 o
  -2  10  10       1308.84       1385.63       323.76 o
  -1  10  10        258.41        395.74       287.14 o
   0  10  10        101.52        -21.06       251.09 o
   1  10  10       1362.65       1461.02       241.03 o
   2  10  10        705.76        536.02       187.87 o
   3  10  10       1623.05       1587.90       333.67 o
   4  10  10          8.66       -189.64       290.94 o
   5  10  10        132.79       -286.48       286.48 o
   6  10  10        187.80       -378.09       378.09 o
   7  10  10        129.08       -284.50       284.50 o
   8  10  10       1030.12         68.13       418.28 o
 -10  11  10       1683.49        739.87       617.74 o
  -9  11  10          1.16         52.79       495.42 o
  -8  11  10        302.72         47.81       304.45 o
  -7  11  10        469.11        293.07       344.81 o
  -6  11  10       1049.55       1446.15       364.80 o
  -5  11  10          5.34       -269.84       269.84 o
  -4  11  10       1271.41       1363.87       346.36 o
  -3  11  10       1403.25       1652.21       342.02 o
  -2  11  10          4.11        -89.67       263.70 o
  -1  11  10        429.04        197.36       291.66 o
   0  11  10       4989.26       4621.05       401.75 o
   1  11  10          5.55         64.60       247.41 o
   2  11  10        140.07        434.69       417.89 o
   3  11  10        986.64        948.94       329.38 o
   4  11  10       3440.82       2850.41       390.43 o
   5  11  10        313.36       -365.75       658.75 o
   6  11  10         95.61       -205.46       388.69 o
   7  11  10        498.07        957.77       472.94 o
  -9  12  10         22.16       -321.84       321.84 o
  -8  12  10        213.28       -356.56       463.12 o
  -7  12  10        289.91        358.45       343.38 o
  -6  12  10        279.63        380.18       321.88 o
  -5  12  10          3.46       -252.75       275.17 o
  -4  12  10       1187.46       1346.54       359.98 o
  -3  12  10       1361.88       1329.85       353.63 o
  -2  12  10       1335.22       1406.85       349.58 o
  -1  12  10         82.63       -262.36       262.36 o
   0  12  10        204.74        358.83       309.55 o
   1  12  10        410.85        134.63       259.94 o
   2  12  10         68.40       -401.09       401.09 o
   3  12  10         25.30        -11.63       406.52 o
   4  12  10        155.99        320.55       495.55 o
   5  12  10        352.77        113.97       365.17 o
   6  12  10        138.27       -133.61       434.95 o
  -8  13  10        652.24        309.35       583.55 o
  -7  13  10        197.48       -271.25       271.25 o
  -6  13  10        165.06       -165.92       448.65 o
  -5  13  10        235.41        646.91       357.54 o
  -4  13  10        514.20        577.91       313.88 o
  -3  13  10         77.16        -44.44       289.19 o
  -2  13  10       1171.64       1018.83       353.53 o
  -1  13  10        501.04        488.42       310.29 o
   0  13  10         35.32        306.61       296.38 o
   1  13  10         26.92       -235.66       235.66 o
   2  13  10       2678.56       3044.64       651.26 o
   3  13  10        163.00       -386.62       386.62 o
   5  13  10          6.29        -57.37       376.54 o
  -4  14  10        559.43        678.49       340.17 o
  -3  14  10         77.25        -71.18       324.20 o
  -2  14  10        236.93        -86.35       306.84 o
  -1  14  10        384.40        744.62       459.89 o
   0  14  10        268.17       -144.43       284.29 o
   1  14  10         87.87         75.77       277.64 o
   2  14  10         13.78       -457.43       457.43 o
 -13   0  11       1472.83        647.38       456.66 o
 -11   0  11       2339.61       3185.49       548.66 o
  -9   0  11        106.40       -212.95       350.96 o
  -7   0  11       1530.74       1529.69       424.87 o
  -5   0  11        962.15       1108.91       235.18 o
  -3   0  11        768.73        830.47       215.09 o
  -1   0  11       6928.29       6776.48       325.30 o
   1   0  11       1979.09       2427.84       258.07 o
   3   0  11       6618.60       6296.55       566.75 o
   5   0  11         75.71        484.05       398.77 o
   7   0  11       5735.51       4934.30       381.10 o
   9   0  11       4415.93       4642.90       611.59 o
  11   0  11        255.92         44.24       674.00 o
 -13   1  11         94.61        -32.52       280.16 o
 -12   1  11       2633.97       2359.48       338.68 o
 -11   1  11       2211.78       2636.03       345.89 o
 -10   1  11       4191.07       4589.63       375.51 o
  -9   1  11       5985.72       5692.23       382.66 o
  -8   1  11         57.93        163.11       317.23 o
  -7   1  11       1310.23       1716.37       300.23 o
  -6   1  11       2731.27       3261.44       245.04 o
  -5   1  11      12826.36      12228.31       287.52 o
  -4   1  11       3773.55       3782.79       215.44 o
  -3   1  11       6562.29       7107.78       237.92 o
  -2   1  11       5339.27       5245.89       223.76 o
  -1   1  11      13302.68      13019.84       275.37 o
   0   1  11       4439.45       4272.44       207.44 o
   1   1  11        870.18        894.01       126.09 o
   2   1  11       2965.84       3106.06       146.02 o
   3   1  11         65.73        203.73       167.05 o
   4   1  11        968.19        965.44       195.94 o
   5   1  11       2285.03       2618.22       246.95 o
   6   1  11       2026.67       2203.21       312.24 o
   7   1  11       2697.98       2857.19       270.76 o
   8   1  11        251.49         86.93       197.43 o
   9   1  11        558.21        764.93       239.70 o
  10   1  11       1176.41        929.01       201.17 o
  11   1  11         71.38       -150.80       220.65 o
 -13   2  11        807.81        523.55       286.58 o
 -12   2  11        548.58       -127.36       277.44 o
 -11   2  11        420.38        653.11       290.71 o
 -10   2  11        476.16        373.25       262.69 o
  -9   2  11         17.41         -9.76       243.47 o
  -8   2  11       1281.94       1308.79       292.84 o
  -7   2  11       4780.36       4835.02       372.49 o
  -6   2  11        124.24        -27.00       169.72 o
  -5   2  11        440.83        285.15       158.52 o
  -4   2  11        953.18        963.20       160.96 o
  -3   2  11       9837.34       9283.59       263.34 o
  -2   2  11        565.72        550.07       149.49 o
  -1   2  11       1472.74       1526.86       168.87 o
   0   2  11       1419.72       1834.92       158.87 o
   1   2  11       5032.63       4921.94       163.62 o
   2   2  11        617.93        868.44       132.56 o
   3   2  11       1871.12       2256.41       218.81 o
   4   2  11        292.28        490.78       208.08 o
   5   2  11       3126.41       3936.11       275.37 o
   6   2  11        149.00         92.50       187.07 o
   7   2  11       1125.13       1106.44       223.78 o
   8   2  11       2730.60       2668.33       298.67 o
   9   2  11        626.83        460.69       237.29 o
  10   2  11        273.39        332.88       240.47 o
  11   2  11       2327.28       2357.42       360.24 o
 -13   3  11       1066.90        834.51       362.63 o
 -12   3  11        705.05        708.12       385.07 o
 -11   3  11       1373.09       1525.74       323.86 o
 -10   3  11       1765.28       1379.33       318.46 o
  -9   3  11       2495.65       3046.51       340.63 o
  -8   3  11        290.11        341.22       267.74 o
  -7   3  11       6002.15       6103.04       376.20 o
  -6   3  11        336.52        297.18       176.58 o
  -5   3  11        593.63        761.22       162.94 o
  -4   3  11       2756.64       3227.43       214.36 o
  -3   3  11       7032.17       6745.15       221.34 o
  -2   3  11       3111.40       3538.81       186.77 o
  -1   3  11        226.54        302.92       134.84 o
   0   3  11       1590.85       1717.12       155.19 o
   1   3  11       1792.88       2119.97       153.66 o
   2   3  11       2123.34       2166.56       157.74 o
   3   3  11       6631.26       6067.38       281.81 o
   4   3  11         37.45       -173.51       173.51 o
   5   3  11          5.52        -12.61       180.15 o
   6   3  11          2.87         35.06       193.87 o
   7   3  11       5855.49       5456.57       337.64 o
   8   3  11        430.43        161.24       264.98 o
   9   3  11         35.61        -73.13       214.48 o
  10   3  11        713.37        245.17       367.11 o
  11   3  11       1058.25        582.09       308.00 o
 -13   4  11          2.94       -233.53       235.80 o
 -12   4  11        221.06        -63.04       242.46 o
 -11   4  11        946.43       1440.31       285.70 o
 -10   4  11       1125.29       1632.39       260.71 o
  -9   4  11      13379.41      12946.85       418.37 o
  -8   4  11         30.22         23.70       203.95 o
  -7   4  11       3074.54       3118.15       240.22 o
  -6   4  11        365.86        393.73       183.98 o
  -5   4  11       3417.67       3577.20       275.29 o
  -4   4  11        220.92        279.15       144.88 o
  -3   4  11        491.84        577.29       156.12 o
  -2   4  11        144.00         22.92       141.80 o
  -1   4  11       1223.79       1234.73       161.46 o
   0   4  11         19.85        106.09       158.08 o
   1   4  11      13031.48      12318.59       296.45 o
   2   4  11         23.60          5.45       131.74 o
   3   4  11       2777.19       3143.00       245.19 o
   4   4  11       2803.10       3000.20       255.24 o
   5   4  11          7.19        -41.98       175.99 o
   6   4  11        310.56        165.92       192.58 o
   7   4  11        151.01         76.46       208.96 o
   8   4  11       1849.33       1674.34       267.92 o
   9   4  11         40.76        -81.79       213.97 o
  10   4  11       2661.12       2589.33       390.30 o
  11   4  11        626.65        525.14       402.90 o
 -13   5  11         14.41       -357.16       358.19 o
 -12   5  11         15.92         22.95       234.30 o
 -11   5  11       2244.87       2821.01       327.39 o
 -10   5  11        295.30        348.67       314.37 o
  -9   5  11       2372.48       2748.12       297.22 o
  -8   5  11       2063.91       1613.96       213.63 o
  -7   5  11        195.76        336.84       200.29 o
  -6   5  11       1851.71       1874.97       219.65 o
  -5   5  11       5329.91       4890.09       299.20 o
  -4   5  11       1272.62       1438.32       241.25 o
  -3   5  11        287.72        382.22       151.94 o
  -2   5  11         97.18        149.64       167.23 o
  -1   5  11      13010.52      12252.00       313.64 o
   0   5  11        212.93        285.47       172.76 o
   1   5  11       2243.94       2386.67       205.27 o
   2   5  11         23.08       -121.39       141.55 o
   3   5  11         21.44         63.87       168.37 o
   4   5  11        628.25        445.77       210.07 o
   5   5  11       2639.47       3111.52       396.66 o
   6   5  11         51.93        -58.80       185.77 o
   7   5  11        268.77        192.24       211.78 o
   8   5  11        652.88        696.36       425.27 o
   9   5  11       2941.11       2883.14       376.29 o
  10   5  11        869.31        882.19       331.41 o
 -13   6  11        399.10        671.42       396.96 o
 -12   6  11         85.57       -108.83       278.00 o
 -11   6  11       1093.00       1115.31       274.88 o
 -10   6  11        649.12        359.46       243.57 o
  -9   6  11       2492.55       3506.40       440.76 o
  -8   6  11        234.22        226.53       201.08 o
  -7   6  11        475.13        608.15       187.37 o
  -6   6  11          4.22       -119.08       257.68 o
  -5   6  11       2027.13       2518.50       341.10 o
  -4   6  11         28.27         -2.93       257.75 o
  -3   6  11         61.43        174.54       165.35 o
  -2   6  11         44.49        -34.15       166.57 o
  -1   6  11      10719.20       9614.64       289.01 o
   0   6  11          2.65       -152.28       152.28 o
   1   6  11        931.19        897.81       185.48 o
   2   6  11       3286.74       3325.67       234.37 o
   3   6  11       6507.99       6236.88       274.59 o
   4   6  11        288.50        170.84       198.56 o
   5   6  11         35.65        -25.17       189.03 o
   6   6  11       1014.22        892.81       261.91 o
   7   6  11         22.90       -200.35       200.35 o
   8   6  11          5.34       -383.78       383.78 o
   9   6  11       2138.11       1860.53       367.92 o
  10   6  11         30.66       -383.52       383.52 o
 -13   7  11        646.38         96.14       363.10 o
 -12   7  11       1092.45       1296.70       361.35 o
 -11   7  11         21.97        103.35       276.14 o
 -10   7  11         69.70       -266.55       266.55 o
  -9   7  11          8.91         -1.52       281.05 o
  -8   7  11       5688.39       5326.24       344.51 o
  -7   7  11        297.00        304.17       234.62 o
  -6   7  11        501.33        516.01       278.65 o
  -5   7  11         90.30         95.39       264.98 o
  -4   7  11       2337.67       2656.15       334.26 o
  -3   7  11        605.99        772.51       290.15 o
  -2   7  11       1067.98       1046.66       191.72 o
  -1   7  11          4.41         46.23       164.66 o
   0   7  11         12.10       -164.95       164.95 o
   1   7  11        794.43       1109.47       193.34 o
   2   7  11        719.34        634.07       227.79 o
   3   7  11       2965.75       3290.28       281.59 o
   4   7  11       4384.61       4309.16       297.02 o
   5   7  11       2411.76       2550.01       283.88 o
   6   7  11       1407.87       1137.11       245.70 o
   7   7  11       2223.62       1410.83       558.61 o
   8   7  11        741.45        268.98       312.97 o
   9   7  11        213.05        -12.72       307.39 o
  10   7  11        109.69       -321.49       388.95 o
 -13   8  11         87.82        284.28       383.00 o
 -12   8  11         62.87         -4.13       313.81 o
 -11   8  11        429.33         97.75       311.82 o
 -10   8  11        188.69        104.10       323.49 o
  -9   8  11       1453.46       1723.05       517.05 o
  -8   8  11         17.36       -210.06       248.44 o
  -7   8  11        486.58        557.85       303.33 o
  -6   8  11       1054.59        828.69       457.95 o
  -5   8  11        118.05        254.16       282.10 o
  -4   8  11         22.16        148.32       275.82 o
  -3   8  11       1118.85       1373.23       315.96 o
  -2   8  11        500.76        566.69       271.32 o
  -1   8  11       2875.65       3151.65       233.55 o
   0   8  11          1.16       -112.83       162.89 o
   1   8  11       1606.65       1960.09       208.31 o
   2   8  11        191.21        158.07       207.22 o
   3   8  11          9.21        104.01       233.33 o
   4   8  11          1.61       -159.08       432.88 o
   5   8  11        633.26        550.69       294.50 o
   6   8  11        665.42        556.72       308.46 o
   7   8  11       1027.26        732.94       324.22 o
   8   8  11        693.37        683.80       380.03 o
   9   8  11        128.52       -442.70       442.70 o
 -12   9  11        398.00        627.35       357.69 o
 -11   9  11         34.06        -72.11       330.83 o
 -10   9  11       1029.11        921.41       377.96 o
  -9   9  11         69.43       -319.14       319.14 o
  -8   9  11         66.88       -127.31       301.40 o
  -7   9  11       2399.95       2953.26       404.01 o
  -6   9  11       3521.39       3584.32       419.59 o
  -5   9  11        723.49        671.72       306.90 o
  -4   9  11       1237.38       1584.27       385.72 o
  -3   9  11        689.19        852.91       300.32 o
  -2   9  11        739.15        898.24       296.95 o
  -1   9  11         48.21        -51.82       275.49 o
   0   9  11       3378.45       3895.15       301.79 o
   1   9  11        792.41        843.07       189.21 o
   2   9  11        582.92        649.05       283.16 o
   3   9  11        440.84        539.42       318.75 o
   4   9  11        890.94        662.54       376.41 o
   5   9  11        827.78       1054.16       456.40 o
   6   9  11        177.56        145.76       456.14 o
   7   9  11        503.87       1307.17       502.40 o
   8   9  11          2.67        144.98       424.87 o
 -11  10  11        492.15        -11.52       330.54 o
 -10  10  11          6.55        240.04       331.70 o
  -9  10  11         82.21       -268.90       268.90 o
  -8  10  11         25.80        126.44       308.03 o
  -7  10  11        429.64        323.58       330.57 o
  -6  10  11          9.97       -156.28       285.37 o
  -5  10  11        137.64        124.56       301.34 o
  -4  10  11         82.78       -124.98       277.32 o
  -3  10  11        131.05        210.23       277.62 o
  -2  10  11        264.17        202.59       278.21 o
  -1  10  11       3472.39       3741.87       434.04 o
   0  10  11          0.53        235.79       272.66 o
   1  10  11          6.39       -175.84       309.99 o
   2  10  11        776.55        894.86       242.57 o
   3  10  11       1807.42       2048.59       281.75 o
   4  10  11       2156.02       2148.64       508.34 o
   5  10  11         27.75        -12.92       418.67 o
   6  10  11         46.43       -366.98       366.98 o
   7  10  11         76.96       -246.03       421.77 o
 -10  11  11         21.21         82.98       319.57 o
  -9  11  11        726.30        804.25       346.43 o
  -8  11  11        345.82        577.27       332.80 o
  -7  11  11       1094.29       1013.44       364.26 o
  -6  11  11        238.95         94.35       307.99 o
  -5  11  11       4591.86       4958.14       449.72 o
  -4  11  11          3.93       -114.94       276.94 o
  -3  11  11        523.83        429.96       295.88 o
  -2  11  11        531.51        435.25       326.62 o
  -1  11  11        876.61        993.53       328.10 o
   0  11  11         44.56         69.87       277.08 o
   1  11  11        687.38        855.31       303.58 o
   2  11  11       1143.88       1384.70       496.97 o
   3  11  11         76.15       -107.46       251.28 o
   4  11  11          1.22         54.79       363.10 o
   5  11  11       3444.29       3945.03       582.52 o
   6  11  11         56.79        245.77       457.95 o
  -9  12  11        270.83        101.57       577.09 o
  -8  12  11        390.91        625.20       370.37 o
  -7  12  11         41.62       -287.02       287.02 o
  -6  12  11        120.94         46.51       320.97 o
  -5  12  11         32.78       -139.20       305.09 o
  -4  12  11       1179.32       1162.34       381.33 o
  -3  12  11         44.78       -124.83       296.08 o
  -2  12  11        431.32        426.85       420.09 o
  -1  12  11         61.55        201.19       310.38 o
   0  12  11         95.31        -28.37       272.84 o
   1  12  11        440.86        612.51       298.54 o
   2  12  11        334.59        201.84       470.35 o
   3  12  11       1047.56       1440.52       542.72 o
   4  12  11         24.34       -270.58       412.21 o
   5  12  11          1.37          9.05       437.02 o
  -6  13  11          0.31       -374.09       374.09 o
  -5  13  11          7.29        -45.71       307.32 o
  -4  13  11         10.73         63.86       327.84 o
  -3  13  11       2059.01       2809.76       418.95 o
  -2  13  11       1461.54       1717.53       372.12 o
  -1  13  11         77.61        194.06       306.85 o
   0  13  11         10.50       -304.02       304.02 o
   1  13  11        511.14        599.06       497.23 o
   2  13  11        303.26         52.46       483.28 o
   3  13  11        293.13        227.42       439.86 o
  -3  14  11         50.97        521.52       457.17 o
  -2  14  11        564.30        946.44       366.83 o
  -1  14  11         11.48       -139.78       435.34 o
   0  14  11         15.91       -173.99       291.86 o
   1  14  11        266.03        328.73       524.37 o
 -12   0  12       2522.43       2277.08       506.79 o
 -10   0  12       1010.26       1065.28       414.27 o
  -8   0  12        875.43       1840.33       444.51 o
  -6   0  12       4735.47       4919.93       343.69 o
  -4   0  12       4981.65       4678.47       348.48 o
  -2   0  12      25235.19      25573.56       535.52 o
   0   0  12        101.25         56.92       340.75 o
   2   0  12        128.05        333.93       219.96 o
   4   0  12       3256.68       4335.27       555.64 o
   6   0  12       1332.64       1278.96       246.46 o
   8   0  12       4328.58       4254.05       378.86 o
  10   0  12       1777.59       2000.74       325.78 o
 -13   1  12        567.79        -48.31       626.58 o
 -12   1  12        362.48       -129.54       255.16 o
 -11   1  12        661.73        329.19       297.61 o
 -10   1  12       5609.43       5788.23       403.47 o
  -9   1  12       8779.60       8056.77       434.10 o
  -8   1  12       2277.93       2251.39       328.39 o
  -7   1  12        688.68        981.32       284.08 o
  -6   1  12       1052.43       1236.49       185.71 o
  -5   1  12       1030.30        957.91       184.73 o
  -4   1  12        298.33        332.83       162.90 o
  -3   1  12       8892.67       8485.88       264.10 o
  -2   1  12        447.56        595.11       162.38 o
  -1   1  12       7389.66       6947.47       250.20 o
   0   1  12      10033.05       9614.93       270.50 o
   1   1  12        550.16        638.74       146.10 o
   2   1  12        108.83         63.21       131.34 o
   3   1  12         36.21        108.16       264.83 o
   4   1  12       1727.18       1866.98       225.35 o
   5   1  12       1326.05       1278.44       244.74 o
   6   1  12        632.26        438.37       265.51 o
   7   1  12        435.90        129.26       244.40 o
   8   1  12       2202.12       2420.77       278.97 o
   9   1  12       1333.48       1168.76       202.64 o
  10   1  12        927.29        769.22       235.30 o
  11   1  12         16.08       -182.57       232.32 o
 -13   2  12        257.16        -45.74       270.91 o
 -12   2  12          6.36       -104.37       263.54 o
 -11   2  12        177.80        -89.28       264.40 o
 -10   2  12         78.74       -156.36       242.95 o
  -9   2  12          2.00       -247.90       247.90 o
  -8   2  12         22.61        -61.93       253.06 o
  -7   2  12       1926.35       2321.02       303.69 o
  -6   2  12       2357.76       2821.19       249.67 o
  -5   2  12       1548.76       1833.79       197.12 o
  -4   2  12       8856.54       8694.28       274.80 o
  -3   2  12         15.12        -19.92       161.14 o
  -2   2  12       1207.18       1600.35       187.37 o
  -1   2  12         20.77        -79.87       163.43 o
   0   2  12        189.17        130.03       144.55 o
   1   2  12        320.28        317.74       139.26 o
   2   2  12       3580.49       3915.12       306.60 o
   3   2  12        826.69        626.61       289.10 o
   4   2  12         39.93         91.39       268.45 o
   5   2  12       2046.97       2537.49       245.20 o
   6   2  12       5351.80       5249.18       316.12 o
   7   2  12       1336.74       1312.91       233.91 o
   8   2  12         83.05        -88.16       205.40 o
   9   2  12        595.34        810.78       261.00 o
  10   2  12        967.41        999.27       240.45 o
  11   2  12          6.47       -149.02       277.48 o
 -13   3  12         66.26       -157.14       242.59 o
 -12   3  12       2270.76       2993.99       511.96 o
 -11   3  12        473.60       -107.34       278.54 o
 -10   3  12        423.25         28.57       268.29 o
  -9   3  12        431.34        406.23       385.72 o
  -8   3  12       5428.48       5282.25       384.03 o
  -7   3  12          4.66        -17.46       261.83 o
  -6   3  12       2524.73       3075.61       344.00 o
  -5   3  12       1197.90       1227.91       187.55 o
  -4   3  12       3592.73       3714.39       224.95 o
  -3   3  12          3.40        -90.29       146.74 o
  -2   3  12       6568.45       5783.68       217.53 o
  -1   3  12       3891.48       4165.49       210.41 o
   0   3  12        674.42        834.26       161.34 o
   1   3  12        160.53         47.16       161.34 o
   2   3  12       9590.98       8793.94       336.16 o
   3   3  12        520.43        360.13       287.52 o
   4   3  12        739.01        750.33       287.89 o
   5   3  12       1562.67       1467.39       347.21 o
   6   3  12        694.59        621.90       213.15 o
   7   3  12         38.23       -127.57       203.32 o
   8   3  12        903.12        850.98       251.20 o
   9   3  12          2.25       -217.43       217.43 o
  10   3  12         67.95       -280.40       280.40 o
 -13   4  12         47.59        111.26       249.24 o
 -12   4  12        228.67         45.12       258.05 o
 -11   4  12        422.16        630.27       251.24 o
 -10   4  12         77.89        -28.67       225.58 o
  -9   4  12       1034.59        865.67       245.34 o
  -8   4  12        492.70        427.51       225.34 o
  -7   4  12        263.63        234.22       283.29 o
  -6   4  12       8133.10       7371.07       350.38 o
  -5   4  12       4521.93       4583.72       346.76 o
  -4   4  12        591.64        448.66       158.00 o
  -3   4  12       1216.48       1187.48       171.02 o
  -2   4  12         90.78        217.69       155.52 o
  -1   4  12       2120.42       2349.91       180.81 o
   0   4  12         88.37        181.72       169.75 o
   1   4  12         69.88       -139.21       155.43 o
   2   4  12         42.57        -85.15       209.07 o
   3   4  12       1957.18       2680.89       354.43 o
   4   4  12       4484.13       4940.97       401.22 o
   5   4  12         35.49        208.45       277.14 o
   6   4  12       2859.25       3114.82       379.63 o
   7   4  12        192.27       -206.25       206.25 o
   8   4  12        367.26        369.44       236.37 o
   9   4  12       1465.55       1402.14       282.33 o
  10   4  12        636.89        451.35       305.25 o
 -14   5  12        337.84       1396.59       452.78 o
 -13   5  12         31.10       -187.61       250.57 o
 -12   5  12          0.04       -238.36       238.36 o
 -11   5  12        239.42         43.14       245.26 o
 -10   5  12       7987.89       7526.77       389.45 o
  -9   5  12       1669.06       1508.48       278.86 o
  -8   5  12        412.04         74.85       223.62 o
  -7   5  12        853.82       1093.86       250.13 o
  -6   5  12       6267.24       5794.04       337.97 o
  -5   5  12       2754.03       3252.52       293.16 o
  -4   5  12       3498.27       3905.84       260.10 o
  -3   5  12          8.59        -64.82       147.97 o
  -2   5  12          0.21        -41.16       164.48 o
  -1   5  12       6178.95       6048.83       264.98 o
   0   5  12       9029.39       8533.31       356.50 o
   1   5  12       2022.73       2151.04       212.96 o
   2   5  12       2771.98       3072.53       286.36 o
   3   5  12         86.69        138.99       265.95 o
   4   5  12       3854.50       4168.17       393.20 o
   5   5  12        101.28        -78.38       265.93 o
   6   5  12       1531.47       1293.16       329.12 o
   7   5  12         86.07        -46.86       304.30 o
   8   5  12         12.37         75.91       470.48 o
   9   5  12          1.49        598.80       458.98 o
 -13   6  12        329.07        120.28       309.65 o
 -12   6  12        123.73       -226.95       226.95 o
 -11   6  12          4.13        103.10       255.30 o
 -10   6  12          2.73       -249.76       249.76 o
  -9   6  12        572.48        694.89       244.29 o
  -8   6  12        247.25        266.99       242.43 o
  -7   6  12        722.17        859.84       250.40 o
  -6   6  12       3988.58       4105.50       320.50 o
  -5   6  12         68.81         16.30       261.19 o
  -4   6  12        259.00         97.57       267.72 o
  -3   6  12       1021.01       1214.85       240.05 o
  -2   6  12       3226.58       3601.08       238.44 o
  -1   6  12        265.41        445.07       181.81 o
   0   6  12         18.98        -16.43       162.85 o
   1   6  12        980.68       1086.85       193.43 o
   2   6  12         22.31        -21.84       213.14 o
   3   6  12       1594.66       1353.07       308.29 o
   4   6  12       1607.54       1768.01       323.74 o
   5   6  12       1165.91       1318.38       320.27 o
   6   6  12        452.21        240.58       282.08 o
   7   6  12        366.98        444.79       296.03 o
   8   6  12       3947.59       4151.01       645.57 o
   9   6  12         13.13       -421.77       421.77 o
 -13   7  12        247.86        507.52       339.08 o
 -12   7  12        101.97       -302.00       302.00 o
 -11   7  12        648.25        220.72       309.55 o
 -10   7  12        441.82        174.04       299.20 o
  -9   7  12        708.95        340.42       661.34 o
  -8   7  12        834.43       1113.62       328.95 o
  -7   7  12       5728.41       5721.00       435.19 o
  -6   7  12        128.15        -84.38       258.86 o
  -5   7  12       1452.51       1605.96       316.17 o
  -4   7  12         23.34        -21.25       257.37 o
  -3   7  12       1634.45       2214.75       331.20 o
  -2   7  12       2043.71       2986.94       279.31 o
  -1   7  12        188.74        132.46       175.32 o
   0   7  12         14.93       -100.42       163.35 o
   1   7  12       1243.05       1149.03       192.96 o
   2   7  12       7160.15       7245.86       341.17 o
   3   7  12       1939.83       2294.91       329.39 o
   4   7  12          2.35       -183.84       253.72 o
   5   7  12        351.80        261.92       288.31 o
   6   7  12          2.94       -265.65       265.65 o
   7   7  12       1266.03        985.94       479.92 o
   8   7  12        116.88       -298.49       440.38 o
 -12   8  12          1.11       -142.46       328.97 o
 -11   8  12         33.93       -174.82       292.66 o
 -10   8  12         12.73       -460.89       471.78 o
  -9   8  12         37.34        -84.93       292.94 o
  -8   8  12       4348.16       4604.48       451.33 o
  -7   8  12        442.20        390.86       307.98 o
  -6   8  12        953.99       1077.82       484.83 o
  -5   8  12        399.31        223.65       276.82 o
  -4   8  12       1377.52       1659.01       329.83 o
  -3   8  12         48.32        -71.80       266.37 o
  -2   8  12       1093.88       1339.52       306.78 o
  -1   8  12       1676.63       2201.78       268.36 o
   0   8  12       2310.72       2443.29       225.32 o
   1   8  12        358.48        318.04       180.23 o
   2   8  12       1612.94       1776.26       272.89 o
   3   8  12        596.14        454.29       272.98 o
   4   8  12         47.71        108.51       273.51 o
   5   8  12        400.85        581.88       474.75 o
   6   8  12       1436.52       1471.28       513.77 o
   7   8  12          2.48       -189.18       420.22 o
   8   8  12        108.10        326.66       452.26 o
 -12   9  12       1278.54       1957.66       722.33 o
 -11   9  12        154.33        -44.17       358.79 o
 -10   9  12        555.15        544.01       365.30 o
  -9   9  12        266.09        237.55       327.01 o
  -8   9  12        853.37        467.75       344.38 o
  -7   9  12       1693.62       1246.21       351.62 o
  -6   9  12         46.29          3.54       282.93 o
  -5   9  12       2692.35       3046.64       381.10 o
  -4   9  12         62.98        345.69       296.01 o
  -3   9  12       1120.93       1028.64       323.70 o
  -2   9  12       5811.38       6301.24       753.34 o
  -1   9  12         12.84       -265.81       265.81 o
   0   9  12        132.07        -41.07       206.92 o
   1   9  12       2828.48       2882.99       242.09 o
   2   9  12       2807.89       3066.81       296.07 o
   3   9  12         81.44        334.17       250.96 o
   4   9  12        330.16        282.26       264.28 o
   5   9  12       1706.84       1369.71       493.87 o
   6   9  12          7.44        556.67       455.11 o
   7   9  12         40.40       -432.36       432.36 o
 -11  10  12        212.56       -447.10       534.19 o
 -10  10  12         36.94         17.96       320.15 o
  -9  10  12        250.75        262.73       320.75 o
  -8  10  12          0.55         62.07       309.09 o
  -7  10  12        175.18        159.72       450.84 o
  -6  10  12       1438.05       1383.84       364.01 o
  -5  10  12         88.71         86.91       299.87 o
  -4  10  12       3170.97       3932.68       433.15 o
  -3  10  12         48.92        -22.97       275.90 o
  -2  10  12       2315.46       2348.84       394.04 o
  -1  10  12        603.81        451.17       280.41 o
   0  10  12        537.09        706.94       282.82 o
   1  10  12        229.29        273.56       216.83 o
   2  10  12        119.73        252.11       220.07 o
   3  10  12       1305.29       1295.07       321.35 o
   4  10  12       2377.42       2975.12       576.83 o
   5  10  12        868.32        896.00       477.07 o
   6  10  12        280.07        151.70       456.66 o
 -10  11  12        809.10        593.11       637.82 o
  -9  11  12         17.82        -33.35       320.46 o
  -8  11  12        607.49        238.66       322.63 o
  -7  11  12        231.64       -201.17       299.97 o
  -6  11  12       1546.91       2009.02       476.82 o
  -5  11  12          0.64       -286.01       288.81 o
  -4  11  12       1238.37       1408.43       378.25 o
  -3  11  12         66.66       -103.30       284.93 o
  -2  11  12         30.45        -80.40       274.30 o
  -1  11  12        425.47        426.09       298.04 o
   0  11  12       2692.40       3498.16       412.19 o
   1  11  12         11.10       -424.09       424.09 o
   2  11  12         51.27       -240.86       433.40 o
   3  11  12        209.19        225.36       425.13 o
   4  11  12       1213.83       1059.85       453.56 o
   5  11  12          1.96       -397.48       397.48 o
   6  11  12          2.56       -364.65       408.33 o
  -8  12  12          2.22        315.03       596.21 o
  -7  12  12        118.54        168.83       339.98 o
  -6  12  12        171.95       -177.46       298.56 o
  -5  12  12        108.00        227.20       330.80 o
  -4  12  12        462.21        379.37       320.01 o
  -3  12  12        187.59         90.72       298.00 o
  -2  12  12          7.46          9.19       296.49 o
  -1  12  12          0.59         23.56       354.57 o
   0  12  12         13.83         91.38       273.85 o
   1  12  12        656.65        566.75       524.11 o
   2  12  12          0.48        -95.36       457.69 o
   4  12  12        550.86        274.98       414.02 o
  -5  13  12         65.91         -7.40       335.47 o
  -4  13  12        338.40        446.18       324.11 o
  -3  13  12       2216.21       2597.82       410.40 o
  -2  13  12        268.80        488.42       440.25 o
  -1  13  12          0.16       -297.89       297.89 o
   0  13  12          0.79       -223.88       296.43 o
   1  13  12         23.29       -325.11       455.88 o
   2  13  12       1339.44        996.79       524.11 o
  -2  14  12         11.54        152.74       388.17 o
  -1  14  12        505.23       1078.20       485.60 o
 -13   0  13        182.47        -11.89       424.87 o
 -11   0  13        412.27        736.54       454.07 o
  -9   0  13        232.59        754.12       400.58 o
  -7   0  13       2706.85       2198.78       469.06 o
  -5   0  13       3794.59       4585.64       353.53 o
  -3   0  13       1881.97       2139.66       294.76 o
  -1   0  13      25791.06      23070.58       546.74 o
   1   0  13        100.78        225.93       240.98 o
   3   0  13       3539.91       3757.41       539.87 o
   5   0  13        235.52        353.02       411.43 o
   7   0  13        138.35        147.31       405.23 o
   9   0  13       3825.75       3433.33       614.82 o
 -14   1  13        654.52        753.60       440.89 o
 -13   1  13         14.96       -281.97       281.97 o
 -12   1  13        450.66        193.68       300.91 o
 -11   1  13        161.47       -102.29       286.31 o
 -10   1  13       2190.02       2274.28       550.21 o
  -9   1  13        405.82        -73.14       260.61 o
  -8   1  13         12.52        -12.03       248.84 o
  -7   1  13       1764.91       1769.07       328.73 o
  -6   1  13       1010.68       1292.33       200.03 o
  -5   1  13       3123.97       3153.86       227.14 o
  -4   1  13      12782.09      11960.76       350.53 o
  -3   1  13       4666.09       4990.26       252.74 o
  -2   1  13       6830.49       6981.33       277.66 o
  -1   1  13      12321.56      12351.34       311.68 o
   0   1  13       2282.00       2832.64       211.88 o
   1   1  13       1379.07       1119.51       161.43 o
   2   1  13        457.77        478.26       259.62 o
   3   1  13        881.70        769.53       302.80 o
   4   1  13        770.12        467.81       285.07 o
   5   1  13       1518.06       1560.70       325.48 o
   6   1  13       2874.74       3468.41       402.06 o
   7   1  13       1068.99       1046.18       344.06 o
   8   1  13        591.44        420.65       316.40 o
   9   1  13        735.22       1195.05       358.23 o
  10   1  13        109.44        330.70       367.59 o
 -14   2  13        106.09       -341.65       342.95 o
 -13   2  13        566.75        191.18       312.45 o
 -12   2  13         62.51        286.46       276.97 o
 -11   2  13       1297.60       1334.97       331.12 o
 -10   2  13        801.30        776.94       294.69 o
  -9   2  13       3398.39       3651.89       380.68 o
  -8   2  13       1006.47        617.92       316.07 o
  -7   2  13        667.32        643.57       284.66 o
  -6   2  13       1394.82       1202.12       189.62 o
  -5   2  13          3.19          4.26       165.93 o
  -4   2  13        920.93       1019.05       189.09 o
  -3   2  13       9122.47       9056.96       294.52 o
  -2   2  13         20.07        161.12       166.43 o
  -1   2  13       5715.60       5375.10       292.81 o
   0   2  13        487.07        696.65       156.08 o
   1   2  13       1301.26       1223.79       165.63 o
   2   2  13        926.59       1051.80       296.08 o
   3   2  13         48.74         86.98       276.84 o
   4   2  13        964.36        935.64       301.69 o
   5   2  13       4937.81       4859.19       433.38 o
   6   2  13       2340.35       2060.88       365.08 o
   7   2  13       2067.29       2504.71       383.65 o
   8   2  13        279.32        128.61       307.78 o
   9   2  13          0.80       -311.35       311.35 o
  10   2  13         22.05       -337.39       337.39 o
 -14   3  13        392.56        532.19       317.16 o
 -13   3  13       1388.10       1446.96       306.14 o
 -12   3  13         90.36       -356.13       356.13 o
 -11   3  13        102.98        200.04       272.24 o
 -10   3  13        663.00        725.32       307.27 o
  -9   3  13        666.52        641.24       289.58 o
  -8   3  13         12.91       -121.12       251.54 o
  -7   3  13       6949.64       6516.83       663.15 o
  -6   3  13       1396.15       1384.54       302.60 o
  -5   3  13         22.93       -140.29       165.26 o
  -4   3  13        423.08        471.15       172.48 o
  -3   3  13       7469.38       7562.75       253.87 o
  -2   3  13        712.65        674.79       165.45 o
  -1   3  13       4460.55       4292.87       213.86 o
   0   3  13       1539.84       1805.69       179.16 o
   1   3  13       1687.15       1824.72       197.14 o
   2   3  13        204.75        489.23       299.91 o
   3   3  13       6550.04       6628.08       490.00 o
   4   3  13          5.72        182.34       240.36 o
   5   3  13       1696.82       1849.19       340.22 o
   6   3  13        902.33        935.79       325.45 o
   7   3  13       4085.41       4647.37       455.57 o
   8   3  13         41.90       -277.34       277.34 o
   9   3  13          1.83        133.00       317.84 o
  10   3  13         24.03       -285.25       285.25 o
 -14   4  13         92.28       -369.05       369.05 o
 -13   4  13          5.47       -248.84       248.84 o
 -12   4  13         35.24        -84.49       238.46 o
 -11   4  13       1422.49       1831.84       296.59 o
 -10   4  13         63.98        -24.63       232.58 o
  -9   4  13        823.36        889.49       250.23 o
  -8   4  13        688.20        473.19       233.58 o
  -7   4  13        170.88        162.92       206.71 o
  -6   4  13       6385.47       5812.33       333.97 o
  -5   4  13         71.84         58.17       170.29 o
  -4   4  13       1308.22       1397.23       177.76 o
  -3   4  13       1280.47       1513.92       188.11 o
  -2   4  13       7674.88       7014.76       242.42 o
  -1   4  13       5549.92       5395.59       230.77 o
   0   4  13        603.96        614.00       182.61 o
   1   4  13      11707.17      11166.69       308.57 o
   2   4  13        732.53        681.26       289.95 o
   3   4  13       3466.38       4205.77       389.78 o
   4   4  13       3871.81       4730.66       415.78 o
   5   4  13         21.87       -277.82       277.82 o
   6   4  13         76.53        -16.46       314.48 o
   7   4  13        565.30        326.14       293.96 o
   8   4  13        526.25        578.17       480.17 o
   9   4  13        569.46        307.44       334.75 o
 -13   5  13          0.43       -258.25       344.15 o
 -12   5  13         24.47       -236.81       236.81 o
 -11   5  13        827.22        460.07       263.06 o
 -10   5  13       2401.20       2649.29       321.29 o
  -9   5  13       2324.85       2690.48       312.15 o
  -8   5  13       1997.60       1927.51       286.40 o
  -7   5  13        463.26        583.28       220.03 o
  -6   5  13        257.23        357.05       227.68 o
  -5   5  13       5430.70       5328.98       332.79 o
  -4   5  13        775.78        974.14       202.75 o
  -3   5  13         98.98         54.66       156.64 o
  -2   5  13       1106.29       1007.93       191.92 o
  -1   5  13        352.19        532.13       180.41 o
   0   5  13        506.19        416.12       176.24 o
   1   5  13       4197.88       4660.42       253.81 o
   2   5  13        667.46        516.32       227.49 o
   3   5  13        319.03        280.32       272.14 o
   4   5  13        899.48       1044.36       311.97 o
   5   5  13       5842.26       5652.17       441.66 o
   6   5  13        985.30        765.23       327.93 o
   7   5  13        672.80        254.66       334.26 o
   8   5  13         14.86       -153.71       315.15 o
   9   5  13        962.84        887.47       572.70 o
 -13   6  13        380.11        347.62       338.12 o
 -12   6  13          5.56       -242.17       242.17 o
 -11   6  13       1808.60       2027.97       314.10 o
 -10   6  13         36.03       -100.04       239.68 o
  -9   6  13         67.91        -67.28       241.53 o
  -8   6  13        267.29        253.89       231.33 o
  -7   6  13       4796.81       4839.37       338.20 o
  -6   6  13        777.94        600.63       240.19 o
  -5   6  13        117.72         29.44       275.34 o
  -4   6  13       2151.14       2256.36       343.34 o
  -3   6  13          4.05        -18.94       198.18 o
  -2   6  13        736.74        636.53       186.45 o
  -1   6  13       2031.94       2305.01       218.59 o
   0   6  13        313.41        160.44       171.18 o
   1   6  13        313.62        291.23       182.16 o
   2   6  13        255.89        187.06       217.52 o
   3   6  13       2619.35       3085.01       366.07 o
   4   6  13       2052.89       2005.31       444.77 o
   5   6  13        165.43       -265.12       267.47 o
   6   6  13        670.28        542.65       586.13 o
   7   6  13         70.28        126.29       310.92 o
   8   6  13        106.55       -378.09       429.26 o
 -13   7  13        607.17        970.14       356.24 o
 -12   7  13        295.60        -48.26       307.65 o
 -11   7  13          7.48       -144.45       312.05 o
 -10   7  13        398.09       -182.58       289.64 o
  -9   7  13        900.66        830.94       334.13 o
  -8   7  13       2111.34       2336.60       387.02 o
  -7   7  13       2477.02       2259.86       384.39 o
  -6   7  13         96.03       -258.66       258.66 o
  -5   7  13        325.96        608.37       285.57 o
  -4   7  13       3744.64       4051.75       517.91 o
  -3   7  13       1444.45       1528.71       249.04 o
  -2   7  13       2815.12       3327.45       297.51 o
  -1   7  13         23.33        -72.93       165.46 o
   0   7  13        566.98        573.25       188.00 o
   1   7  13        995.84        880.11       247.93 o
   2   7  13       2700.48       2900.75       299.31 o
   3   7  13        485.06        603.09       308.38 o
   4   7  13        229.88        282.95       291.16 o
   5   7  13        372.57        -93.54       285.61 o
   6   7  13        154.85       -284.38       284.38 o
   7   7  13        807.68        104.67       504.47 o
   8   7  13        302.66        530.83       524.63 o
 -12   8  13         20.86         49.02       327.83 o
 -11   8  13        124.16       -232.65       324.62 o
 -10   8  13        340.77        335.03       339.61 o
  -9   8  13       3084.66       4153.69       613.14 o
  -8   8  13         11.86       -290.83       290.83 o
  -7   8  13       1733.31       1761.27       557.45 o
  -6   8  13         14.52       -124.94       277.28 o
  -5   8  13         36.26       -111.37       382.49 o
  -4   8  13        240.77       -106.37       267.29 o
  -3   8  13       2196.66       2286.59       498.01 o
  -2   8  13         88.89         28.63       204.41 o
  -1   8  13       1724.64       1964.48       264.37 o
   0   8  13        231.02        -48.32       173.37 o
   1   8  13       5845.50       5660.28       330.33 o
   2   8  13        901.04        831.74       255.51 o
   3   8  13         20.29         11.19       265.79 o
   4   8  13        110.90          0.88       322.01 o
   5   8  13        507.31        340.85       287.30 o
   6   8  13          2.63        -86.83       406.26 o
   7   8  13       1127.49        498.78       514.55 o
 -11   9  13          0.65       -352.12       352.12 o
 -10   9  13        791.62        434.46       368.69 o
  -9   9  13         27.42       -166.27       350.96 o
  -8   9  13        892.87        739.54       635.37 o
  -7   9  13       1120.50       1237.02       367.59 o
  -6   9  13        700.38        750.01       334.74 o
  -5   9  13        635.61        593.98       329.73 o
  -4   9  13       1950.49       2207.77       362.70 o
  -3   9  13       5143.94       5317.36       431.06 o
  -2   9  13        959.62       1272.02       328.52 o
  -1   9  13        911.07        872.12       313.31 o
   0   9  13       3772.32       4113.37       328.62 o
   1   9  13        363.03        672.32       242.81 o
   2   9  13        105.10        282.87       222.90 o
   3   9  13       2906.78       3223.38       384.40 o
   4   9  13       1372.15       1748.29       719.62 o
   5   9  13        103.93       -339.59       339.59 o
   6   9  13         47.49       -409.10       409.10 o
   7   9  13        542.36        328.21       457.95 o
 -10  10  13          2.26       -109.41       351.73 o
  -9  10  13          3.27       -222.68       323.60 o
  -8  10  13          4.04       -302.06       302.06 o
  -7  10  13       1255.22        838.70       347.54 o
  -6  10  13       1396.14       1299.26       367.41 o
  -5  10  13         91.10       -288.81       288.81 o
  -4  10  13        155.83         31.77       308.00 o
  -3  10  13        148.91        187.24       314.92 o
  -2  10  13        113.92        -81.85       269.54 o
  -1  10  13       3695.19       4405.09       418.71 o
   0  10  13        443.87        553.41       302.74 o
   1  10  13         75.42        159.48       583.81 o
   2  10  13        522.40        612.66       249.99 o
   3  10  13        302.24        411.26       278.72 o
   4  10  13       1070.52        694.94       443.74 o
   6  10  13         49.60       -395.92       395.92 o
  -9  11  13        777.19        342.43       615.85 o
  -8  11  13        116.13         21.51       502.92 o
  -7  11  13        241.76        430.44       334.02 o
  -6  11  13        186.64        369.22       331.89 o
  -5  11  13       2637.20       3331.78       558.22 o
  -4  11  13          0.01        193.71       292.24 o
  -3  11  13         95.12       -284.24       284.24 o
  -2  11  13        553.67        569.77       333.25 o
  -1  11  13       1003.22       1708.47       357.05 o
   0  11  13        411.68        972.48       514.29 o
   1  11  13        773.24        951.30       500.07 o
   2  11  13        624.01        570.63       510.15 o
   3  11  13         58.30         39.02       413.76 o
   4  11  13          2.91       -323.56       383.78 o
   5  11  13        343.42       -368.27       368.27 o
  -7  12  13        123.52       -323.56       323.56 o
  -6  12  13          9.22         97.19       355.36 o
  -5  12  13        277.20        437.24       346.20 o
  -4  12  13       1018.79       1266.86       476.69 o
  -3  12  13        199.62       -191.71       329.72 o
  -2  12  13         10.00        125.03       317.64 o
  -1  12  13        560.92        351.82       312.85 o
   0  12  13        603.75        687.58       395.41 o
   1  12  13        426.23       -465.70       465.70 o
   2  12  13       1319.01        483.02       465.19 o
  -4  13  13          5.09       -330.54       330.54 o
  -3  13  13        698.65        865.76       379.79 o
  -2  13  13        484.37        636.98       547.50 o
  -1  13  13         20.92          6.01       281.06 o
   0  13  13         98.42        124.57       517.13 o
   1  13  13        529.75        747.92       506.79 o
 -14   0  14         71.63       -376.80       376.80 o
 -12   0  14        120.92        159.71       414.27 o
 -10   0  14       2671.30       2587.72       532.38 o
  -8   0  14       1272.23        766.26       412.21 o
  -6   0  14       2325.00       2472.97       397.22 o
  -4   0  14       1570.52       1229.89       287.54 o
  -2   0  14      14514.14      13648.24       472.57 o
   0   0  14       6927.52       7112.58       396.32 o
   2   0  14        734.26       1215.69       445.54 o
   4   0  14       2285.94       2360.56       511.19 o
   6   0  14        159.15        314.00       425.39 o
   8   0  14       4265.50       4397.81       661.34 o
  10   0  14        423.18        461.57       468.29 o
 -14   1  14        781.16        630.96       304.41 o
 -13   1  14        192.96         38.93       300.15 o
 -12   1  14        781.36        571.95       316.19 o
 -11   1  14        782.84        694.64       335.45 o
 -10   1  14       2972.23       3947.18       417.19 o
  -9   1  14        590.51        297.30       289.64 o
  -8   1  14        317.47        -23.59       278.47 o
  -7   1  14        133.09        178.32       195.58 o
  -6   1  14         24.53        -23.22       162.41 o
  -5   1  14       4597.31       4733.24       262.34 o
  -4   1  14       1392.29       1993.35       219.31 o
  -3   1  14         29.21         33.36       167.23 o
  -2   1  14        721.65        975.73       194.12 o
  -1   1  14        169.80        -46.26       200.27 o
   0   1  14        519.69        633.89       182.69 o
   1   1  14       4341.39       4305.55       221.20 o
   2   1  14        421.85        438.37       291.90 o
   3   1  14       2218.27       2341.51       434.95 o
   4   1  14          8.96       -165.47       246.09 o
   5   1  14          8.68       -193.80       385.72 o
   6   1  14        946.89        586.04       316.22 o
   7   1  14        363.84        882.66       346.09 o
   8   1  14        369.60        134.11       325.50 o
   9   1  14          6.22       -162.99       321.24 o
 -14   2  14        121.02       -297.30       297.30 o
 -13   2  14         32.83       -262.35       262.35 o
 -12   2  14         34.29       -165.61       298.14 o
 -11   2  14         11.64       -217.07       279.28 o
 -10   2  14          2.71       -177.50       293.07 o
  -9   2  14        276.09        296.74       284.29 o
  -8   2  14       3128.63       3624.99       364.74 o
  -7   2  14       3877.12       3906.10       364.70 o
  -6   2  14       1669.55       1816.74       204.16 o
  -5   2  14        177.10        104.84       167.83 o
  -4   2  14      15090.68      14585.01       351.34 o
  -3   2  14        215.67        378.75       176.39 o
  -2   2  14        416.27        603.03       187.74 o
  -1   2  14        716.99        586.46       163.24 o
   0   2  14       5967.59       5604.79       224.86 o
   1   2  14       6654.67       6515.23       273.12 o
   2   2  14       2612.19       3097.06       369.11 o
   3   2  14       2829.79       2846.53       364.66 o
   4   2  14        177.77        194.25       289.24 o
   5   2  14        615.98        770.41       319.40 o
   6   2  14       6003.53       5405.59       445.80 o
   7   2  14        128.21        250.66       318.36 o
   8   2  14          0.05       -183.28       327.49 o
   9   2  14        247.41       -208.65       353.13 o
 -14   3  14          0.45        453.56       473.42 o
 -13   3  14        190.72        328.12       279.55 o
 -12   3  14       2056.31       2536.30       532.38 o
 -11   3  14       1250.38        983.42       334.22 o
 -10   3  14          6.61       -151.07       462.08 o
  -9   3  14        203.88        213.24       320.07 o
  -8   3  14       5028.14       5001.75       415.20 o
  -7   3  14          9.96        -26.21       255.17 o
  -6   3  14        297.20        283.93       250.35 o
  -5   3  14        318.41        176.32       173.06 o
  -4   3  14       1057.38       1233.75       219.26 o
  -3   3  14         14.82          3.57       154.22 o
  -2   3  14      14577.57      12820.77       299.14 o
  -1   3  14        512.82        476.18       171.08 o
   0   3  14       2494.89       2724.38       201.15 o
   1   3  14        153.10        245.40       219.72 o
   2   3  14      10218.52      10433.81       482.52 o
   3   3  14        131.90        -42.54       277.84 o
   4   3  14        329.94        743.49       327.77 o
   5   3  14       2231.62       2420.99       371.20 o
   6   3  14        272.13       -258.24       353.93 o
   7   3  14         22.88       -312.84       312.84 o
   8   3  14       1096.07        744.55       563.78 o
   9   3  14         12.08       -228.59       321.25 o
 -13   4  14         95.15       -257.91       257.91 o
 -12   4  14       1241.36        947.05       296.11 o
 -11   4  14        191.96       -232.23       241.91 o
 -10   4  14         20.84       -228.88       228.88 o
  -9   4  14        416.25        480.74       252.52 o
  -8   4  14       2642.29       2764.50       281.57 o
  -7   4  14       2630.41       2946.52       297.67 o
  -6   4  14       3437.79       3419.64       289.07 o
  -5   4  14       2658.09       3056.47       250.34 o
  -4   4  14        445.69        558.76       171.87 o
  -3   4  14        173.07        244.56       165.42 o
  -2   4  14          9.21         87.71       161.63 o
  -1   4  14       5693.20       5510.45       233.87 o
   0   4  14        301.68        339.55       177.92 o
   1   4  14       1902.50       1993.75       276.81 o
   2   4  14       2931.19       3262.20       483.79 o
   3   4  14       1469.55       2163.21       355.60 o
   4   4  14       2465.19       2966.50       389.95 o
   5   4  14       2625.02       2615.58       392.49 o
   6   4  14       2806.17       3094.25       724.27 o
   7   4  14        898.89        863.33       399.80 o
   8   4  14        190.51       -288.27       288.27 o
   9   4  14       1796.06       1597.91       554.09 o
 -13   5  14        144.84       -244.38       258.34 o
 -12   5  14         84.81       -155.70       278.28 o
 -11   5  14        203.83       -132.64       254.15 o
 -10   5  14       3991.06       4058.70       362.97 o
  -9   5  14        115.58       -232.73       232.73 o
  -8   5  14        449.09        291.58       245.13 o
  -7   5  14        352.52        549.09       231.51 o
  -6   5  14         18.36         63.96       226.32 o
  -5   5  14        716.20        565.03       235.87 o
  -4   5  14        272.63        227.17       190.31 o
  -3   5  14         68.09       -132.99       154.48 o
  -2   5  14       1962.69       2550.74       227.94 o
  -1   5  14        523.05        569.15       181.16 o
   0   5  14      11183.60      11078.26       321.01 o
   1   5  14         41.41        278.87       221.15 o
   2   5  14          6.19        248.75       279.64 o
   3   5  14        129.11       -232.30       267.83 o
   4   5  14       2537.42       2754.74       385.86 o
   5   5  14       1840.97       1510.53       364.08 o
   6   5  14         21.23       -112.22       299.45 o
   7   5  14          3.24       -400.58       400.58 o
   8   5  14        185.02        -20.25       333.78 o
 -13   6  14        157.63       -220.43       265.26 o
 -12   6  14        522.02        324.47       273.37 o
 -11   6  14         10.77       -248.06       248.06 o
 -10   6  14        904.30        807.36       278.06 o
  -9   6  14        382.76        109.47       254.19 o
  -8   6  14         79.38       -108.86       238.63 o
  -7   6  14        470.99        500.03       237.83 o
  -6   6  14       3661.94       4395.50       343.71 o
  -5   6  14        993.37        809.00       300.17 o
  -4   6  14        200.14         45.75       204.46 o
  -3   6  14        485.33        556.08       227.98 o
  -2   6  14         85.04        -86.77       166.24 o
  -1   6  14       2639.20       2948.19       240.65 o
   0   6  14       1981.07       2016.07       222.04 o
   1   6  14        839.24        886.46       254.27 o
   2   6  14        164.60         87.43       485.73 o
   3   6  14         43.24       -155.81       281.96 o
   4   6  14       3989.10       4226.46       427.79 o
   5   6  14        357.28        239.21       450.45 o
   6   6  14        327.98         91.47       312.10 o
   7   6  14       1297.05       1083.67       381.95 o
   8   6  14       1263.35         98.72       473.71 o
 -12   7  14        915.24        241.66       355.55 o
 -11   7  14        327.33        189.06       341.83 o
 -10   7  14        360.98        -88.67       319.47 o
  -9   7  14          3.18       -283.95       283.95 o
  -8   7  14       3039.39       3693.78       434.29 o
  -7   7  14        361.02        512.41       304.06 o
  -6   7  14         77.01       -170.89       295.26 o
  -5   7  14       1379.62       1575.04       342.74 o
  -4   7  14          4.37       -159.09       257.73 o
  -3   7  14       2108.57       2057.95       269.96 o
  -2   7  14        258.78        276.32       221.96 o
  -1   7  14        868.32        771.89       196.14 o
   0   7  14        545.53        532.70       197.85 o
   1   7  14         91.71        194.27       230.30 o
   2   7  14       4752.15       5101.12       539.87 o
   3   7  14        840.77       1161.32       327.26 o
   4   7  14        879.67        925.91       315.01 o
   5   7  14        184.52        -29.60       301.80 o
   6   7  14         70.32       -306.57       306.57 o
   7   7  14        257.31       -403.42       484.57 o
 -12   8  14         58.49       -546.59       546.59 o
 -11   8  14        440.98        367.38       756.96 o
 -10   8  14         81.06       -222.35       312.51 o
  -9   8  14         15.38       -255.99       289.11 o
  -8   8  14         18.64        170.97       284.98 o
  -7   8  14        334.28        222.36       327.88 o
  -6   8  14        358.01        407.42       535.74 o
  -5   8  14        388.73        726.67       296.99 o
  -4   8  14       5639.35       5894.15       453.86 o
  -3   8  14         98.27         -5.61       277.29 o
  -2   8  14       1264.00       1100.24       311.68 o
  -1   8  14       2497.96       2842.79       295.37 o
   0   8  14        796.36        942.43       203.98 o
   1   8  14        252.41        -22.86       218.90 o
   2   8  14       3636.21       3979.80       418.29 o
   3   8  14         28.37       -238.68       443.48 o
   4   8  14        141.26        493.92       320.76 o
   5   8  14        195.90        770.89       335.38 o
   6   8  14       2980.40       3469.77       643.25 o
 -11   9  14         84.36       -577.35       593.11 o
 -10   9  14          2.25        -19.98       343.67 o
  -9   9  14        548.35        142.93       348.37 o
  -8   9  14        850.83        326.06       333.65 o
  -7   9  14         10.36        -80.25       317.31 o
  -6   9  14         83.23       -103.76       312.82 o
  -5   9  14       2057.79       2482.58       400.91 o
  -4   9  14         12.96       -255.25       272.56 o
  -3   9  14        157.26        185.14       278.17 o
  -2   9  14       1071.81       1076.82       335.67 o
  -1   9  14        120.82        -37.61       333.66 o
   0   9  14       1218.01        763.52       234.07 o
   1   9  14       1693.40       1836.49       343.62 o
   2   9  14        807.34       1122.23       437.92 o
   3   9  14         57.81        312.12       278.67 o
   4   9  14        261.27         67.04       359.10 o
   5   9  14        211.63       -238.02       430.30 o
   6   9  14         23.93       -403.94       403.94 o
  -9  10  14         27.80       -341.01       341.01 o
  -8  10  14         89.17        105.17       329.40 o
  -7  10  14        385.26        151.07       327.42 o
  -6  10  14       1902.95       2284.08       398.52 o
  -5  10  14        239.92       -295.41       295.41 o
  -4  10  14         25.07       -224.75       306.81 o
  -3  10  14          0.23        -42.74       476.17 o
  -2  10  14       1661.46       1938.63       363.86 o
  -1  10  14       2112.63       2028.83       360.47 o
   0  10  14        174.56        -83.73       479.92 o
   1  10  14         11.15       -115.52       284.49 o
   2  10  14        250.31       -160.08       454.85 o
   3  10  14       1838.46       1870.43       356.66 o
   4  10  14       1388.07       1416.23       492.32 o
   5  10  14        178.57         19.90       493.10 o
  -8  11  14         79.39        264.38       581.22 o
  -7  11  14       1007.32        525.11       357.45 o
  -6  11  14        166.61        262.90       562.49 o
  -5  11  14        196.86       -172.86       296.53 o
  -4  11  14        899.75       1120.70       367.02 o
  -3  11  14         67.51       -292.76       321.37 o
  -2  11  14          6.79       -183.01       300.47 o
  -1  11  14          0.20       -159.74       297.70 o
   0  11  14       1803.44       1465.33       570.37 o
   1  11  14         11.08       -447.61       447.61 o
   2  11  14        218.38        620.51       429.26 o
   4  11  14        101.28       -299.79       388.95 o
  -6  12  14        966.06       1317.25       454.59 o
  -5  12  14        267.96        -63.56       362.97 o
  -4  12  14        109.12       -241.11       330.02 o
  -3  12  14        747.33        306.87       348.84 o
  -2  12  14        333.13        347.83       502.53 o
  -1  12  14          9.53       -277.25       277.25 o
   0  12  14        161.65        423.32       525.92 o
   1  12  14       1346.79       2135.98       611.72 o
  -3  13  14        360.64        456.14       405.75 o
  -2  13  14       1185.46        674.52       418.15 o
  -1  13  14        154.69        441.93       354.83 o
 -13   0  15         46.10        804.77       500.33 o
 -11   0  15       5809.91       5543.20       628.00 o
  -9   0  15         77.75       -377.58       377.58 o
  -7   0  15       3056.57       3590.67       349.55 o
  -5   0  15       4897.84       4178.85       363.09 o
  -3   0  15       2040.50       2284.62       335.21 o
  -1   0  15       4464.48       4890.43       389.27 o
   1   0  15       3097.54       3717.87       548.40 o
   3   0  15        600.06        524.11       425.39 o
   5   0  15       3945.17       3923.84       595.18 o
   7   0  15         10.13        -92.26       427.45 o
   9   0  15       4637.58       4944.15       723.62 o
 -14   1  15        239.00        599.02       306.25 o
 -13   1  15        142.06       -296.68       296.68 o
 -12   1  15        346.00        434.36       338.87 o
 -11   1  15        145.85       -224.55       281.48 o
 -10   1  15        308.66        156.55       343.72 o
  -9   1  15       3752.44       4437.88       431.81 o
  -8   1  15       2824.06       3512.68       425.77 o
  -7   1  15         15.79       -113.05       184.23 o
  -6   1  15        571.63        655.23       189.24 o
  -5   1  15       4181.66       4552.32       269.13 o
  -4   1  15         37.92       -156.55       171.91 o
  -3   1  15       1986.09       2227.80       220.45 o
  -2   1  15       2128.44       2646.98       236.78 o
  -1   1  15       1118.36       1167.79       200.23 o
   0   1  15        488.52        479.26       222.88 o
   1   1  15       1859.91       1930.46       322.47 o
   2   1  15         30.58        111.25       249.74 o
   3   1  15       1069.05       1027.11       322.84 o
   4   1  15        361.75        592.70       313.07 o
   5   1  15       2633.36       3006.62       402.90 o
   6   1  15         74.07        272.28       318.99 o
   7   1  15       1098.47        587.51       341.72 o
   8   1  15         55.91        123.77       328.29 o
   9   1  15        437.77        722.35       379.26 o
 -14   2  15         42.93        174.96       507.18 o
 -13   2  15        795.12        438.65       320.09 o
 -12   2  15         76.07       -301.61       301.61 o
 -11   2  15        322.41        475.99       337.01 o
 -10   2  15         33.19        -67.33       293.29 o
  -9   2  15       2478.62       2455.62       358.76 o
  -8   2  15       1649.14       1676.40       305.35 o
  -7   2  15         67.80        -50.34       248.87 o
  -6   2  15         96.25       -159.27       159.27 o
  -5   2  15       1210.37       1296.04       205.28 o
  -4   2  15        279.65        267.49       179.74 o
  -3   2  15       1593.33       1875.28       223.64 o
  -2   2  15       2173.02       2484.38       226.22 o
  -1   2  15         73.82         66.09       155.73 o
   0   2  15       9995.71       9257.89       267.53 o
   1   2  15      12586.87      11747.45       852.97 o
   2   2  15       1505.07       1986.78       350.28 o
   3   2  15        284.79        254.08       278.98 o
   4   2  15          7.24         18.90       296.77 o
   5   2  15        625.01        385.14       320.04 o
   6   2  15        366.27        169.99       318.12 o
   7   2  15       3176.46       3467.19       443.33 o
   8   2  15        691.22        240.27       342.47 o
   9   2  15         14.21       -328.47       507.57 o
 -13   3  15       1332.80       1664.95       325.49 o
 -12   3  15         31.26       -385.07       385.07 o
 -11   3  15        629.56        647.15       370.73 o
 -10   3  15        290.49        363.77       299.66 o
  -9   3  15        888.54       1058.75       322.25 o
  -8   3  15         28.60        199.99       285.05 o
  -7   3  15       2842.91       3113.82       349.71 o
  -6   3  15        977.74       1227.13       241.47 o
  -5   3  15        112.18        102.47       170.82 o
  -4   3  15        954.38       1302.76       277.53 o
  -3   3  15       6007.36       5907.02       253.16 o
  -2   3  15        181.86        254.84       158.97 o
  -1   3  15       1619.78       1706.76       185.96 o
   0   3  15        399.80        367.49       164.33 o
   1   3  15         41.49        191.42       273.98 o
   2   3  15        798.89        791.47       312.58 o
   3   3  15       4306.56       4858.54       436.20 o
   4   3  15        747.08        693.64       392.56 o
   5   3  15       3104.36       3099.60       433.21 o
   6   3  15         35.79         -8.04       469.32 o
   7   3  15        904.10        665.74       422.80 o
   8   3  15        226.76       -307.75       307.75 o
   9   3  15         61.18       -491.80       491.80 o
 -13   4  15        193.47       -169.23       268.70 o
 -12   4  15        294.51         71.19       289.25 o
 -11   4  15        955.16        838.11       276.42 o
 -10   4  15       1237.11       1349.00       289.13 o
  -9   4  15        627.90        601.28       265.61 o
  -8   4  15       1347.41        998.50       262.71 o
  -7   4  15         39.72        -25.52       225.25 o
  -6   4  15       1683.74       1659.08       254.69 o
  -5   4  15        171.56        -57.31       183.32 o
  -4   4  15         35.40       -133.84       146.51 o
  -3   4  15       2545.23       2589.65       210.58 o
  -2   4  15        564.22        579.86       165.20 o
  -1   4  15       1816.61       2117.45       201.04 o
   0   4  15         25.81       -159.35       171.90 o
   1   4  15       1330.23       1826.27       339.08 o
   2   4  15       5251.82       5188.47       481.98 o
   3   4  15       1675.33       1525.90       446.19 o
   4   4  15       4128.31       4776.14       452.53 o
   5   4  15        544.77        267.17       402.90 o
   6   4  15       1111.13       1269.12       443.35 o
   7   4  15        862.30        914.14       943.29 o
   8   4  15        844.67        244.07       379.62 o
 -13   5  15         25.35       -283.35       283.35 o
 -12   5  15         86.08       -158.68       255.21 o
 -11   5  15        892.66        923.32       300.21 o
 -10   5  15        889.96        841.19       284.82 o
  -9   5  15       1769.12       1775.37       292.33 o
  -8   5  15        380.18        385.57       257.09 o
  -7   5  15       2416.76       2293.42       302.52 o
  -6   5  15         24.47       -232.42       255.52 o
  -5   5  15       3890.85       4316.59       285.02 o
  -4   5  15        169.57        344.21       193.50 o
  -3   5  15        120.30        -10.04       158.12 o
  -2   5  15        247.45        205.13       168.58 o
  -1   5  15         75.18       -104.25       163.91 o
   0   5  15       1406.06       1715.10       214.13 o
   1   5  15       1718.76       1625.03       266.11 o
   2   5  15         64.07         40.49       288.50 o
   3   5  15        289.46        252.45       401.87 o
   4   5  15         68.30         62.71       297.58 o
   5   5  15       1632.53       1639.36       383.93 o
   6   5  15        203.57        -76.03       359.10 o
   7   5  15        320.37       -146.32       480.82 o
   8   5  15        453.30        847.41       528.24 o
 -12   6  15        290.29         -1.85       270.56 o
 -11   6  15        793.88        321.72       280.34 o
 -10   6  15          3.92        203.16       259.90 o
  -9   6  15        706.96        687.49       323.22 o
  -8   6  15        692.51       1118.42       290.10 o
  -7   6  15         44.68       -210.75       233.37 o
  -6   6  15          6.32       -159.80       212.49 o
  -5   6  15       2428.54       2894.92       541.17 o
  -4   6  15       4339.23       4158.25       315.99 o
  -3   6  15        514.84        596.89       260.13 o
  -2   6  15        199.64         55.29       183.72 o
  -1   6  15       6826.10       6550.33       289.26 o
   0   6  15          7.29       -163.27       171.39 o
   1   6  15        114.69       -227.20       227.20 o
   2   6  15       2995.97       3292.41       409.75 o
   3   6  15       1911.96       1954.56       364.50 o
   4   6  15        620.93        598.72       323.10 o
   5   6  15        197.03         33.56       299.69 o
   6   6  15       1698.02       1326.11       371.74 o
   7   6  15        224.80        356.48       338.77 o
 -12   7  15        703.04        257.14       595.44 o
 -11   7  15          2.18        578.33       352.34 o
 -10   7  15        160.24        -12.68       471.00 o
  -9   7  15         10.12       -297.85       297.85 o
  -8   7  15         60.97        386.07       329.04 o
  -7   7  15       2702.91       2462.93       396.07 o
  -6   7  15       1745.04       1454.78       474.62 o
  -5   7  15        740.07        753.19       534.96 o
  -4   7  15        126.50        158.36       283.69 o
  -3   7  15       2672.63       2877.52       307.29 o
  -2   7  15       1771.30       1728.23       271.74 o
  -1   7  15        136.66         37.78       179.38 o
   0   7  15         79.28       -107.37       227.70 o
   1   7  15        116.67        219.48       243.23 o
   2   7  15        185.13        192.74       286.44 o
   3   7  15        650.72        845.31       330.18 o
   4   7  15         54.69        -30.02       293.23 o
   5   7  15        296.73        430.98       321.27 o
   6   7  15         28.95       -256.09       519.84 o
 -11   8  15          2.10        279.63       579.16 o
 -10   8  15         31.58       -326.04       326.04 o
  -9   8  15        217.78         46.56       390.76 o
  -8   8  15        291.88         85.89       321.87 o
  -7   8  15        493.38        278.66       316.39 o
  -6   8  15         22.41       -212.74       312.88 o
  -5   8  15        506.46        343.18       323.12 o
  -4   8  15          1.89       -188.17       287.10 o
  -3   8  15       3342.02       3970.64       651.78 o
  -2   8  15         35.00         -8.96       213.75 o
  -1   8  15         27.04        -35.79       223.03 o
   0   8  15        578.05        498.45       235.43 o
   1   8  15       4773.93       4678.84       389.51 o
   2   8  15        338.97        142.64       270.22 o
   3   8  15         28.55         44.17       419.18 o
   4   8  15         27.81       -274.65       274.65 o
   5   8  15       1054.73       1275.88       621.28 o
   6   8  15         39.36       -118.88       472.16 o
 -10   9  15        275.84        104.67       614.30 o
  -9   9  15         13.73       -355.35       355.35 o
  -8   9  15        133.72       -106.38       348.56 o
  -7   9  15       1495.56       2303.77       444.49 o
  -6   9  15        280.71        470.00       319.69 o
  -5   9  15        390.63        331.88       317.83 o
  -4   9  15        494.53        716.86       337.72 o
  -3   9  15       1554.14       1404.79       416.86 o
  -2   9  15          5.56        -60.62       296.81 o
  -1   9  15         42.20       -101.44       235.06 o
   0   9  15        893.87        986.52       360.47 o
   1   9  15          1.64       -279.58       279.58 o
   2   9  15         68.63       -153.81       520.62 o
   3   9  15        804.40        926.17       311.67 o
   4   9  15        150.88        236.22       303.63 o
   5   9  15       1052.79        207.52       485.34 o
  -8  10  15        154.27       -278.45       355.80 o
  -7  10  15        706.50        582.06       369.93 o
  -6  10  15        450.61        601.17       357.88 o
  -5  10  15        888.56       1405.12       370.35 o
  -4  10  15         31.51       -376.03       376.03 o
  -3  10  15        166.97        464.05       318.40 o
  -2  10  15       1051.13        777.17       490.77 o
  -1  10  15       2140.48       1646.79       352.76 o
   0  10  15        690.82       1200.43       358.24 o
   1  10  15        358.29         41.61       331.45 o
   2  10  15         22.44       -329.25       363.88 o
   3  10  15        991.50       1226.36       321.42 o
   4  10  15       2421.99       2530.87       583.29 o
  -7  11  15        348.69        -14.27       350.49 o
  -6  11  15        184.69       -193.22       310.75 o
  -5  11  15       1495.36       1318.73       490.90 o
  -4  11  15         22.25       -292.43       292.43 o
  -3  11  15         58.27       -445.01       508.60 o
  -2  11  15        507.64        -79.69       302.16 o
  -1  11  15        671.36        349.57       417.76 o
   0  11  15         53.62        113.45       494.39 o
   1  11  15        178.65        -24.03       449.16 o
   2  11  15        282.71        821.05       442.70 o
  -5  12  15         24.31       -278.59       348.11 o
  -4  12  15       1084.33        826.95       686.02 o
  -3  12  15        303.63        200.73       451.75 o
  -2  12  15        371.02        255.56       306.65 o
  -1  12  15        206.87       -513.00       513.00 o
   0  12  15        189.55        -80.63       510.93 o
   1  12  15        164.12       -480.43       525.66 o
 -12   0  16        242.60        359.23       454.07 o
 -10   0  16       4512.41       5276.76       667.54 o
  -8   0  16          3.77        -18.35       409.62 o
  -6   0  16       5026.80       5048.88       378.64 o
  -4   0  16       2075.57       2316.34       318.69 o
  -2   0  16       6177.20       5849.33       408.94 o
   0   0  16       8803.52       7708.28       421.52 o
   2   0  16         17.87        446.58       422.54 o
   4   0  16       5795.50       5379.10       665.47 o
   6   0  16        273.55         42.90       442.18 o
   8   0  16       2768.15       2984.42       683.05 o
 -13   1  16        139.70       -298.96       298.96 o
 -12   1  16       1377.52        792.85       345.90 o
 -11   1  16        317.66        292.98       330.12 o
 -10   1  16       1591.99       1896.43       355.20 o
  -9   1  16        566.07        260.16       287.71 o
  -8   1  16        100.47        183.13       296.57 o
  -7   1  16       1504.02       1602.26       208.53 o
  -6   1  16         79.32          1.62       171.23 o
  -5   1  16        239.11        407.60       184.11 o
  -4   1  16       1605.35       1729.94       213.54 o
  -3   1  16       2316.85       2464.04       227.48 o
  -2   1  16       3527.72       4006.04       258.77 o
  -1   1  16        103.51       -134.12       168.04 o
   0   1  16      15053.99      13789.18       412.08 o
   1   1  16        110.27        103.83       293.75 o
   2   1  16        909.32        549.58       328.57 o
   3   1  16        624.90        638.67       300.40 o
   4   1  16         14.78       -284.34       284.34 o
   5   1  16        282.97        217.14       322.43 o
   6   1  16        303.77        251.99       317.53 o
   7   1  16         44.54        -39.71       317.51 o
   8   1  16        144.25       -211.39       314.08 o
 -13   2  16        525.78        283.54       410.53 o
 -12   2  16        358.98         98.09       319.57 o
 -11   2  16         23.41        402.12       318.50 o
 -10   2  16         12.93       -285.96       285.96 o
  -9   2  16        700.54        444.25       315.78 o
  -8   2  16       4520.90       5022.79       446.13 o
  -7   2  16        195.59        170.47       287.49 o
  -6   2  16        124.05         46.71       174.13 o
  -5   2  16       3182.71       3834.85       258.24 o
  -4   2  16       3703.91       3575.79       249.32 o
  -3   2  16       2329.97       2739.77       232.77 o
  -2   2  16       2578.62       2741.90       272.88 o
  -1   2  16       2097.55       2379.16       204.50 o
   0   2  16         90.84       -147.82       147.82 o
   1   2  16         58.54       -189.57       272.84 o
   2   2  16       2049.42       2517.78       376.35 o
   3   2  16        542.83        755.16       324.41 o
   4   2  16        543.32        531.51       333.32 o
   5   2  16         22.81        -55.07       315.75 o
   6   2  16       4966.47       5698.19       503.08 o
   7   2  16       2933.48       2895.98       729.18 o
   8   2  16        295.83        219.15       536.77 o
 -13   3  16        101.77       -108.07       276.87 o
 -12   3  16       2728.57       3725.10       658.24 o
 -11   3  16         33.60        -69.39       299.02 o
 -10   3  16         39.10        -42.02       282.75 o
  -9   3  16         86.96        316.29       319.69 o
  -8   3  16       3279.63       3122.64       453.43 o
  -7   3  16         17.26         81.29       289.54 o
  -6   3  16        132.23        -34.76       215.48 o
  -5   3  16        111.21       -105.07       185.06 o
  -4   3  16        433.30        509.24       168.85 o
  -3   3  16        125.57        -69.29       161.83 o
  -2   3  16       4868.54       4461.24       235.80 o
  -1   3  16         11.69        -42.16       149.99 o
   0   3  16         11.63       -184.40       184.40 o
   1   3  16         14.22         74.26       279.85 o
   2   3  16       1074.80       1206.76       337.61 o
   3   3  16        316.16        203.22       318.53 o
   4   3  16       1896.35       1837.82       382.22 o
   5   3  16        496.42        628.63       350.57 o
   6   3  16        858.10        354.73       388.04 o
   7   3  16        104.32        -15.59       421.90 o
   8   3  16        628.84        472.16       488.44 o
 -13   4  16        396.79         46.44       362.06 o
 -12   4  16         30.09       -271.71       271.71 o
 -11   4  16       1509.90        798.48       298.19 o
 -10   4  16          6.97        -37.15       258.61 o
  -9   4  16        429.20        249.27       254.40 o
  -8   4  16        558.38        485.44       254.96 o
  -7   4  16       2974.61       2986.49       312.43 o
  -6   4  16        820.21        823.77       254.76 o
  -5   4  16       1400.37       1555.85       223.25 o
  -4   4  16        343.05        436.49       174.70 o
  -3   4  16       1362.29       1395.10       194.07 o
  -2   4  16        232.77        249.03       172.31 o
  -1   4  16         31.11       -101.63       152.41 o
   0   4  16        402.90        248.48       243.19 o
   1   4  16       6349.88       5592.71      1007.00 o
   2   4  16        806.06        658.70       329.16 o
   3   4  16       1976.80       2570.54       403.86 o
   4   4  16       2297.21       2429.37       402.83 o
   5   4  16       2203.64       2769.98       432.82 o
   6   4  16       1135.48       1208.15       391.77 o
   7   4  16         35.75       -381.71       381.71 o
 -12   5  16         95.62        153.45       305.85 o
 -11   5  16        116.93        -57.00       282.26 o
 -10   5  16       1497.05       1385.84       314.50 o
  -9   5  16        610.40        495.90       259.14 o
  -8   5  16          4.83        -47.65       240.72 o
  -7   5  16        302.12         30.92       257.51 o
  -6   5  16        502.39        -37.91       241.74 o
  -5   5  16        412.90        106.77       197.79 o
  -4   5  16       1157.64       1431.31       230.23 o
  -3   5  16        133.04         30.79       165.16 o
  -2   5  16        459.89        421.08       193.21 o
  -1   5  16         95.65         42.02       197.96 o
   0   5  16       2612.60       2742.71       311.87 o
   1   5  16        154.73        249.05       301.74 o
   2   5  16        357.72        372.91       329.02 o
   3   5  16         58.93       -109.07       446.71 o
   4   5  16         82.43        313.00       324.37 o
   5   5  16        187.30       -217.80       334.93 o
   6   5  16         92.09       -117.16       502.27 o
   7   5  16        323.88        104.15       505.76 o
 -12   6  16        535.62        794.53       405.03 o
 -11   6  16         78.34       -232.15       274.49 o
 -10   6  16        224.94         18.16       264.76 o
  -9   6  16        382.10        203.13       266.17 o
  -8   6  16        467.99        544.62       267.63 o
  -7   6  16        239.11         46.51       247.02 o
  -6   6  16       5348.10       5159.76       371.49 o
  -5   6  16        688.64        931.06       324.37 o
  -4   6  16         53.77        -87.37       231.07 o
  -3   6  16       2202.52       2019.36       285.32 o
  -2   6  16        789.46        498.24       196.93 o
  -1   6  16        222.95        187.02       183.00 o
   0   6  16       1309.32       1529.06       285.10 o
   1   6  16       3077.40       4379.80       428.29 o
   2   6  16       1319.96       1001.31       351.52 o
   3   6  16        243.21         67.60       305.50 o
   4   6  16       3177.14       3709.01       447.79 o
   5   6  16        346.34        546.47       342.43 o
   6   6  16        396.74        184.83       319.93 o
   7   6  16        608.60        139.56       550.47 o
 -11   7  16        310.96        238.40       360.97 o
 -10   7  16        268.28        178.13       354.86 o
  -9   7  16         79.89         78.23       316.98 o
  -8   7  16        264.88       -106.08       318.20 o
  -7   7  16        631.80        802.31       348.95 o
  -6   7  16        538.47        381.27       288.03 o
  -5   7  16          3.84       -164.14       278.92 o
  -4   7  16       1013.00        656.17       337.52 o
  -3   7  16       2476.19       2608.70       305.42 o
  -2   7  16       1700.76       1302.12       271.64 o
  -1   7  16          8.44       -164.30       254.67 o
   0   7  16       1109.20        903.55       269.08 o
   1   7  16        342.38        327.89       292.60 o
   2   7  16        384.21        423.86       315.76 o
   3   7  16        272.49        288.00       311.39 o
   4   7  16         74.66       -173.74       404.19 o
   5   7  16         32.70         18.01       299.22 o
   6   7  16        405.99        100.33       321.52 o
 -10   8  16         96.35        235.22       374.57 o
  -9   8  16          0.44       -139.89       421.51 o
  -8   8  16       2484.57       2041.05       405.28 o
  -7   8  16        134.78       -262.85       416.47 o
  -6   8  16         26.94        -71.31       307.80 o
  -5   8  16        141.41        -99.89       300.33 o
  -4   8  16       5711.50       6353.24       487.58 o
  -3   8  16          2.00       -304.73       304.73 o
  -2   8  16       1117.74        811.81       273.95 o
  -1   8  16        327.98        271.54       225.73 o
   0   8  16        720.48        862.31       339.61 o
   1   8  16        606.03        363.57       307.71 o
   2   8  16       1306.16       1640.81       366.64 o
   3   8  16          0.80       -274.40       274.40 o
   4   8  16         39.69        212.66       312.95 o
   5   8  16        180.72         88.02       325.99 o
  -9   9  16        597.81        471.14       356.86 o
  -8   9  16        409.01         11.34       342.88 o
  -7   9  16         11.44       -168.61       331.72 o
  -6   9  16        112.74        296.58       342.71 o
  -5   9  16        290.64         62.14       345.52 o
  -4   9  16         63.79       -181.25       316.25 o
  -3   9  16        476.77        356.49       320.75 o
  -2   9  16        296.60        264.07       296.74 o
  -1   9  16         40.41       -242.76       260.45 o
   0   9  16        953.26        946.91       338.85 o
   1   9  16         13.51         47.55       406.52 o
   2   9  16       1446.89       1594.26       388.82 o
   3   9  16        133.35       -269.46       269.46 o
   4   9  16        278.05        -99.37       336.74 o
  -7  10  16        320.02         39.48       370.79 o
  -6  10  16        906.23        783.86       358.37 o
  -5  10  16        929.82       1200.72       370.13 o
  -4  10  16          9.60       -413.39       466.48 o
  -3  10  16         61.27       -152.00       473.46 o
  -2  10  16       1360.28        524.67       331.68 o
  -1  10  16        888.49        382.74       566.23 o
   0  10  16        141.08       -188.44       299.67 o
   1  10  16        126.02        535.22       422.29 o
   2  10  16          1.82         69.78       411.69 o
   3  10  16        769.91        801.57       462.08 o
  -6  11  16        695.56       -195.12       454.85 o
  -5  11  16        479.02        371.26       367.06 o
  -4  11  16        456.06        531.95       354.13 o
  -3  11  16        377.25        154.25       321.90 o
  -2  11  16        375.24        578.13       754.51 o
  -1  11  16        129.41        514.55       626.19 o
   0  11  16        731.41        936.83       550.73 o
  -3  12  16        565.34        226.91       395.67 o
  -2  12  16         13.25         85.80       352.25 o
 -13   0  17        183.55       -463.64       463.64 o
 -11   0  17       3487.59       3453.74       627.74 o
  -9   0  17          1.48       -164.11       436.24 o
  -7   0  17       1782.49       1629.87       327.87 o
  -5   0  17       1089.69        910.70       286.99 o
  -3   0  17        678.36        857.95       279.99 o
  -1   0  17      20834.28      19214.56       585.23 o
   1   0  17         18.48       -155.06       431.07 o
   3   0  17       2176.54       2342.21       555.12 o
   5   0  17       2033.06       1738.76       533.41 o
   7   0  17        288.91       -331.83       459.50 o
 -13   1  17          9.23       -304.03       304.03 o
 -12   1  17        163.46       -314.67       314.67 o
 -11   1  17         78.85       -296.42       296.42 o
 -10   1  17         87.49        -92.29       302.71 o
  -9   1  17       2854.06       2751.14       626.32 o
  -8   1  17       1011.33        826.70       343.98 o
  -7   1  17       2027.41       2297.25       274.72 o
  -6   1  17        766.71        948.44       213.77 o
  -5   1  17       1864.32       1710.82       229.92 o
  -4   1  17         37.10          4.31       177.19 o
  -3   1  17       1642.27       1663.44       248.80 o
  -2   1  17        979.32        887.85       203.15 o
  -1   1  17        416.32        226.52       174.60 o
   0   1  17        363.97        349.34       334.29 o
   1   1  17         89.87        102.03       586.13 o
   2   1  17        641.30        707.39       328.97 o
   3   1  17       1542.98       1432.30       486.38 o
   4   1  17          3.75          7.18       395.02 o
   5   1  17       1825.22       1627.05       380.45 o
   6   1  17        276.52        654.48       360.50 o
   7   1  17         10.90        -17.94       449.29 o
 -12   2  17         67.37       -255.92       312.38 o
 -11   2  17          1.64       -293.43       293.43 o
 -10   2  17        322.69        129.65       296.59 o
  -9   2  17       3689.84       3904.81       438.82 o
  -8   2  17       2465.43       3032.32       405.08 o
  -7   2  17        941.46        713.79       242.26 o
  -6   2  17       5886.93       5585.75       350.46 o
  -5   2  17         25.47        -18.40       182.74 o
  -4   2  17        128.46        -75.61       178.89 o
  -3   2  17       5668.93       5359.06       313.22 o
  -2   2  17       1374.26       1628.42       206.34 o
  -1   2  17          2.58       -157.83       157.83 o
   0   2  17          9.78       -330.61       365.95 o
   1   2  17       3774.47       4087.91       431.21 o
   2   2  17       1808.83       2307.17       377.39 o
   3   2  17        224.77        268.83       324.97 o
   4   2  17         18.62        -10.73       324.40 o
   5   2  17          4.56       -282.84       282.84 o
   6   2  17       2017.90       1322.45       395.15 o
   7   2  17       2131.56       2135.01       433.24 o
 -12   3  17        119.16        458.72       471.90 o
 -11   3  17        465.05       -339.84       421.51 o
 -10   3  17         30.90       -279.31       279.31 o
  -9   3  17        144.42       -205.23       311.80 o
  -8   3  17        115.89       -130.28       292.34 o
  -7   3  17       1816.40       2338.83       378.07 o
  -6   3  17       1090.20       1311.70       327.30 o
  -5   3  17       1889.44       1728.65       330.96 o
  -4   3  17        353.51        348.30       169.65 o
  -3   3  17        952.07       1093.92       191.50 o
  -2   3  17        826.06        784.46       189.49 o
  -1   3  17       1326.67       1228.03       200.12 o
   0   3  17        104.52        233.17       448.65 o
   1   3  17       1173.62        996.44       336.72 o
   2   3  17        356.52        350.00       326.21 o
   3   3  17       1397.34       1404.30       364.30 o
   4   3  17         49.34       -310.21       310.21 o
   5   3  17       1584.77       1907.78       410.32 o
   6   3  17        118.66         37.47       326.98 o
   7   3  17        186.88        -80.37       504.98 o
 -12   4  17        119.19         87.40       279.06 o
 -11   4  17       1035.07       1193.07       316.42 o
 -10   4  17        766.22       1196.32       301.40 o
  -9   4  17        107.62       -244.52       252.29 o
  -8   4  17       1471.22       1927.99       304.97 o
  -7   4  17         90.73       -226.62       226.62 o
  -6   4  17       1226.59       1204.95       230.35 o
  -5   4  17         45.34        -64.01       195.93 o
  -4   4  17        432.96        329.64       226.42 o
  -3   4  17       3423.06       3490.96       241.12 o
  -2   4  17        422.19        389.85       181.01 o
  -1   4  17        319.02        296.51       189.98 o
   0   4  17      11069.87      10045.20       520.62 o
   1   4  17         13.69       -284.49       284.49 o
   2   4  17       2191.46       2221.42       374.28 o
   3   4  17        986.52       1364.76       379.90 o
   4   4  17       2799.34       2629.99       831.00 o
   5   4  17          1.19       -305.99       323.60 o
   6   4  17        166.00        299.69       402.90 o
   7   4  17        602.14        426.68       556.93 o
 -12   5  17        389.60        -92.43       385.72 o
 -11   5  17         72.06       -289.11       289.11 o
 -10   5  17         16.85       -182.93       268.98 o
  -9   5  17        818.32        698.56       418.97 o
  -8   5  17          4.43       -244.93       244.93 o
  -7   5  17        150.25       -220.04       240.96 o
  -6   5  17        392.91        151.42       249.44 o
  -5   5  17       2519.86       2686.03       270.35 o
  -4   5  17        469.67        573.46       217.93 o
  -3   5  17         45.46       -175.38       175.38 o
  -2   5  17        186.65         77.30       193.67 o
  -1   5  17        346.40         98.13       193.79 o
   0   5  17        502.60        634.19       302.94 o
   1   5  17       1356.77       1824.89       685.76 o
   2   5  17        448.67        345.27       310.77 o
   3   5  17       1129.45        705.06       325.61 o
   4   5  17         78.02        -89.37       306.33 o
   5   5  17        668.80        544.56       562.49 o
   6   5  17         58.84       -325.16       325.16 o
 -11   6  17        943.58        573.78       300.43 o
 -10   6  17        266.47        382.84       340.43 o
  -9   6  17          9.10       -248.06       248.06 o
  -8   6  17        944.54        700.47       293.45 o
  -7   6  17        282.53        154.88       260.15 o
  -6   6  17         36.47       -144.99       244.06 o
  -5   6  17       5493.90       6123.56       466.09 o
  -4   6  17       1270.52       1372.31       305.85 o
  -3   6  17         24.22       -227.64       227.64 o
  -2   6  17       1549.14       1343.87       266.96 o
  -1   6  17       2142.65       2676.01       320.05 o
   0   6  17       1794.57       1534.96       291.72 o
   1   6  17       1079.69       1250.88       335.58 o
   2   6  17        249.71        118.85       293.94 o
   3   6  17       2876.06       3093.43       411.52 o
   4   6  17          3.53       -105.11       317.83 o
   5   6  17       1713.58       1542.17       383.01 o
   6   6  17        461.50       -199.51       447.35 o
 -10   7  17         25.74       -317.31       317.31 o
  -9   7  17         84.68         93.97       350.39 o
  -8   7  17          2.63       -136.09       446.84 o
  -7   7  17       2842.95       2501.24       419.42 o
  -6   7  17        494.20        273.25       334.05 o
  -5   7  17       1910.14       1706.63       371.67 o
  -4   7  17         13.81       -241.89       253.64 o
  -3   7  17          3.96        -79.42       233.12 o
  -2   7  17        853.45        439.54       251.89 o
  -1   7  17          0.12       -282.86       282.86 o
   0   7  17        654.22        340.25       258.10 o
   1   7  17       1367.48       1066.71       315.57 o
   2   7  17       1079.18       1009.52       337.33 o
   3   7  17       1460.93       1854.65       877.52 o
   4   7  17          6.39       -308.75       308.75 o
   5   7  17       1536.94       1102.58       540.39 o
  -9   8  17       1292.69       1331.14       793.66 o
  -8   8  17         53.55         82.08       338.92 o
  -7   8  17        508.41        550.71       545.95 o
  -6   8  17         59.69       -294.55       294.55 o
  -5   8  17        354.71        309.33       315.19 o
  -4   8  17        780.69        906.22       340.50 o
  -3   8  17       7369.67       7083.18       392.83 o
  -2   8  17         17.48       -139.24       230.82 o
  -1   8  17        133.59        239.88       329.62 o
   0   8  17          4.23       -161.32       321.57 o
   1   8  17       3987.59       4133.53       435.74 o
   2   8  17        524.85        734.36       344.86 o
   3   8  17        328.35       -272.31       272.31 o
   4   8  17        611.16        894.52       370.05 o
  -8   9  17        364.55        -81.55       325.37 o
  -7   9  17        416.28        307.95       357.03 o
  -6   9  17         19.62       -415.18       415.18 o
  -5   9  17        271.07        214.24       349.01 o
  -4   9  17        732.95        560.82       342.85 o
  -3   9  17        683.19        526.54       339.01 o
  -2   9  17         79.07        -23.78       248.24 o
  -1   9  17          2.99       -157.04       326.01 o
   0   9  17         13.12        194.73       351.33 o
   1   9  17        335.54         61.51       455.88 o
   2   9  17         18.77       -314.16       314.16 o
   3   9  17          7.53       -197.36       310.01 o
  -6  10  17        816.47       1439.58       706.05 o
  -5  10  17        422.80       -249.82       363.54 o
  -4  10  17        320.72       -164.23       384.94 o
  -3  10  17        638.81        735.71       421.06 o
  -2  10  17        319.40        272.26       347.47 o
  -1  10  17       1191.80       1294.77       588.20 o
   0  10  17        806.17       1071.29       365.79 o
   1  10  17         38.41        262.83       442.18 o
   2  10  17          0.94        302.37       441.67 o
  -5  11  17         51.88         54.53       426.16 o
  -4  11  17        176.13        166.69       385.59 o
  -3  11  17         10.75       -116.09       310.30 o
  -2  11  17        272.63        217.17       458.34 o
  -1  11  17         83.33       -279.37       512.48 o
 -12   0  18         38.45        383.26       525.92 o
 -10   0  18       1554.87       2025.37       568.04 o
  -8   0  18         34.13       -368.79       368.79 o
  -6   0  18      10355.92      10411.21       500.28 o
  -4   0  18        824.22        768.75       304.35 o
  -2   0  18        493.73        339.61       275.11 o
   0   0  18       3752.55       3663.85       599.06 o
   2   0  18         71.55        287.90       460.28 o
   4   0  18       7158.47       6520.09       693.64 o
   6   0  18        561.62        982.32       521.27 o
 -12   1  18        202.85         25.80       323.02 o
 -11   1  18        172.88       -260.28       310.05 o
 -10   1  18       1112.10        935.99       361.36 o
  -9   1  18         79.76       -278.99       278.99 o
  -8   1  18          0.38        -96.50       292.96 o
  -7   1  18        395.70        698.61       252.38 o
  -6   1  18        103.29        -92.55       215.94 o
  -5   1  18        145.88         74.63       192.65 o
  -4   1  18       1274.31       1003.86       219.61 o
  -3   1  18        152.28        162.29       194.48 o
  -2   1  18       1697.75       1864.23       235.59 o
  -1   1  18          0.44        -66.46       203.79 o
   0   1  18       1259.85       1062.83       336.81 o
   1   1  18        426.37        440.33       320.14 o
   2   1  18        971.77        490.88       399.67 o
   3   1  18          6.80        101.40       323.15 o
   4   1  18        534.26        249.86       329.55 o
   5   1  18          3.50       -144.23       334.90 o
   6   1  18        316.18        508.29       358.18 o
 -12   2  18         53.67       -239.06       373.05 o
 -11   2  18         38.36         34.57       316.84 o
 -10   2  18          2.67        -40.89       325.12 o
  -9   2  18       1976.20       1990.47       388.62 o
  -8   2  18       3720.69       3573.52       428.66 o
  -7   2  18        563.65        405.29       245.84 o
  -6   2  18        210.94         33.53       235.31 o
  -5   2  18        444.17        429.19       194.20 o
  -4   2  18       1454.31       1459.36       227.91 o
  -3   2  18        995.90        853.17       243.06 o
  -2   2  18        405.04        250.86       175.32 o
  -1   2  18       1714.39       1909.48       253.06 o
   0   2  18        328.20        191.28       295.74 o
   1   2  18       2480.76       2698.31       405.03 o
   2   2  18       8355.49       7119.78       497.24 o
   3   2  18        981.23       1054.63       359.36 o
   4   2  18        928.55        994.31       374.15 o
   5   2  18        498.31        437.95       355.66 o
   6   2  18       2375.94       1735.99       734.61 o
 -12   3  18       1452.38       1796.13       559.00 o
 -11   3  18         60.88       -413.50       413.50 o
 -10   3  18        481.97        277.56       487.67 o
  -9   3  18          2.58       -296.71       296.71 o
  -8   3  18          7.07       -125.88       303.82 o
  -7   3  18         12.72         20.93       406.78 o
  -6   3  18         29.92       -389.08       389.08 o
  -5   3  18        689.47        877.70       226.10 o
  -4   3  18       1824.66       1997.99       222.17 o
  -3   3  18          4.48       -166.74       173.50 o
  -2   3  18       1266.35       1288.62       209.12 o
  -1   3  18        611.48        515.22       219.66 o
   0   3  18       1297.80       1430.98       356.84 o
   1   3  18         50.37       -138.30       301.03 o
   2   3  18        206.52        121.62       420.73 o
   3   3  18        113.09          6.18       320.70 o
   4   3  18          1.13        -80.32       739.90 o
   5   3  18          5.20        172.99       327.61 o
   6   3  18       1640.94       1154.18       563.13 o
 -11   4  18        513.89        109.02       280.74 o
 -10   4  18        604.70        340.79       284.09 o
  -9   4  18        896.11        206.14       362.09 o
  -8   4  18        725.79        147.43       256.42 o
  -7   4  18       1799.40       1323.05       309.31 o
  -6   4  18        713.69        698.24       226.49 o
  -5   4  18       1520.42       1488.16       244.82 o
  -4   4  18       1320.65       1185.68       237.25 o
  -3   4  18        206.20        221.94       174.52 o
  -2   4  18         57.79       -169.88       169.88 o
  -1   4  18       3611.01       3943.45       339.98 o
   0   4  18       1434.55       1571.99       449.94 o
   1   4  18        661.12        257.30       316.12 o
   2   4  18        808.61       1427.27       386.36 o
   3   4  18       2513.52       2553.33       465.06 o
   4   4  18        712.13        290.67       343.19 o
   5   4  18       1243.78       2082.23       759.42 o
   6   4  18        418.20       -483.28       483.28 o
 -11   5  18         11.73       -315.88       376.58 o
 -10   5  18         98.64       -162.45       296.99 o
  -9   5  18         38.63       -254.51       254.51 o
  -8   5  18         71.77       -174.72       270.06 o
  -7   5  18         23.31        266.64       269.97 o
  -6   5  18         70.16       -231.41       231.41 o
  -5   5  18        229.04        175.37       218.89 o
  -4   5  18       3357.12       3933.54       303.89 o
  -3   5  18         18.65       -184.78       184.78 o
  -2   5  18       1476.35       1041.68       227.57 o
  -1   5  18         78.30       -236.21       236.21 o
   0   5  18        249.34       -188.02       279.93 o
   1   5  18        776.95        769.69       440.50 o
   2   5  18        359.83         69.37       298.24 o
   3   5  18        526.41        203.28       316.41 o
   4   5  18         21.57        -67.53       348.73 o
   5   5  18         11.31       -138.78       329.86 o
 -10   6  18        126.71       -200.25       280.69 o
  -9   6  18        114.57       -130.86       275.74 o
  -8   6  18        203.12       -238.67       357.78 o
  -7   6  18       1090.75       1067.96       292.60 o
  -6   6  18       4846.99       4437.34       376.26 o
  -5   6  18        593.08        469.78       256.00 o
  -4   6  18         40.97        -13.76       233.41 o
  -3   6  18       2364.70       2542.08       313.49 o
  -2   6  18       2105.21       1917.34       290.78 o
  -1   6  18        115.16       -127.70       290.55 o
   0   6  18       1064.59       1319.43       353.41 o
   1   6  18        603.56        528.59       339.56 o
   2   6  18        583.33        161.78       404.19 o
   3   6  18        792.87        837.52       358.14 o
   4   6  18       3402.94       3774.00       471.78 o
   5   6  18        196.73        489.74       498.78 o
  -9   7  18        169.15        232.07       348.59 o
  -8   7  18          4.71        -77.68       336.02 o
  -7   7  18        266.20       -100.80       317.57 o
  -6   7  18        156.72       -312.22       312.22 o
  -5   7  18        554.71        240.66       317.21 o
  -4   7  18        694.25        318.72       344.00 o
  -3   7  18         55.39        241.65       254.84 o
  -2   7  18       1768.87       1785.43       298.06 o
  -1   7  18         22.51        162.98       330.46 o
   0   7  18       3957.37       4220.18       428.58 o
   1   7  18         48.31        126.95       308.35 o
   2   7  18        137.94        -60.79       300.14 o
   3   7  18         18.70       -255.14       327.96 o
   4   7  18        118.89         96.31       321.83 o
  -8   8  18       2453.82       2586.59       435.52 o
  -7   8  18         25.32       -118.63       350.69 o
  -6   8  18         91.76       -216.50       327.61 o
  -5   8  18        192.87         68.20       349.52 o
  -4   8  18       3693.97       3890.95       474.33 o
  -3   8  18        584.70        515.25       258.54 o
  -2   8  18        689.29        842.70       282.70 o
  -1   8  18         27.87        -71.32       340.13 o
   0   8  18        500.10        469.32       454.33 o
   1   8  18        249.43        203.20       308.40 o
   2   8  18        623.80       -100.28       681.50 o
   3   8  18        107.86       -175.95       295.07 o
  -7   9  18         53.09        -71.33       396.44 o
  -6   9  18        156.80        -28.41       344.98 o
  -5   9  18         41.65       -125.34       299.12 o
  -4   9  18        507.37       1165.98       575.28 o
  -3   9  18         88.02        205.61       311.99 o
  -2   9  18        508.23        292.49       361.15 o
  -1   9  18          0.80        284.44       344.14 o
   0   9  18       1560.90        606.03       493.87 o
   1   9  18        614.08        466.22       477.85 o
   2   9  18          5.78        287.90       456.40 o
  -5  10  18        319.04         38.25       408.59 o
  -4  10  18        712.83        220.94       359.35 o
  -3  10  18        323.74        664.39       334.80 o
  -2  10  18        580.66        672.97       609.91 o
  -1  10  18       1114.77        492.32       573.21 o
   0  10  18        758.17       1349.30       500.07 o
 -11   0  19       3011.21       3787.13       667.28 o
  -9   0  19        973.46       1121.36       530.57 o
  -7   0  19       1436.09       1520.51       518.94 o
  -5   0  19       4890.62       5185.79       428.91 o
  -3   0  19         97.93        -46.96       279.43 o
  -1   0  19       8318.56       8147.98       720.52 o
   1   0  19        840.95        797.53       505.24 o
   3   0  19       1313.44       1566.38       533.15 o
   5   0  19       2355.15       2489.78       638.08 o
 -11   1  19        292.50        110.42       613.40 o
 -10   1  19          8.83       -115.18       312.10 o
  -9   1  19        913.73        423.71       349.66 o
  -8   1  19        721.64        450.97       331.70 o
  -7   1  19        491.75        472.45       264.01 o
  -6   1  19         47.71       -199.13       199.13 o
  -5   1  19        442.48        409.10       209.69 o
  -4   1  19        689.86        819.58       225.88 o
  -3   1  19          2.47       -182.89       182.89 o
  -2   1  19        757.60        668.88       218.79 o
  -1   1  19        116.33       -282.71       282.71 o
   0   1  19        297.37        -99.21       313.16 o
   1   1  19       1193.47       1435.64       381.26 o
   2   1  19         32.98       -321.88       321.88 o
   3   1  19       4215.96       4582.47       493.22 o
   4   1  19         60.95        299.96       351.59 o
   5   1  19        415.31         44.31       342.06 o
 -11   2  19        191.29        -78.81       428.23 o
 -10   2  19        353.93        104.30       293.78 o
  -9   2  19        931.84        813.06       447.35 o
  -8   2  19        369.59         55.97       318.75 o
  -7   2  19        285.53         90.89       242.27 o
  -6   2  19        102.40         30.15       228.41 o
  -5   2  19        634.82        474.64       208.02 o
  -4   2  19        319.22        255.61       200.65 o
  -3   2  19       4878.05       5040.35       270.41 o
  -2   2  19        981.39       1010.02       206.14 o
  -1   2  19          5.36        209.06       322.69 o
   0   2  19        645.84        148.46       318.77 o
   1   2  19       4801.44       5215.89       537.03 o
   2   2  19       2254.46       2619.12       426.06 o
   3   2  19        145.65        204.17       350.18 o
   4   2  19        349.11        444.51       356.03 o
   5   2  19          1.82       -325.19       325.19 o
 -10   3  19        257.36       -131.03       437.02 o
  -9   3  19        795.57        319.43       459.24 o
  -8   3  19        294.01       -228.72       416.34 o
  -7   3  19       1391.03       1446.21       502.66 o
  -6   3  19        147.79        -45.71       210.01 o
  -5   3  19       2446.75       2522.80       278.16 o
  -4   3  19        454.86        408.56       184.48 o
  -3   3  19         84.94        -63.46       202.32 o
  -2   3  19        131.72       -186.03       186.03 o
  -1   3  19        257.25        373.03       309.14 o
   0   3  19         72.92         69.95       308.09 o
   1   3  19       2039.59       2121.48       390.55 o
   2   3  19        125.55          6.75       321.41 o
   3   3  19         48.03       -314.27       314.27 o
   4   3  19         63.49        -74.25       346.66 o
   5   3  19       1853.60       1522.71       583.03 o
 -10   4  19        676.09        566.40       312.87 o
  -9   4  19        328.36        236.79       281.13 o
  -8   4  19       1008.76       1020.57       291.24 o
  -7   4  19         86.11       -258.12       271.97 o
  -6   4  19       2049.02       1775.16       265.59 o
  -5   4  19       1141.47        544.65       227.41 o
  -4   4  19       1450.82       1228.59       237.25 o
  -3   4  19        284.61        268.49       186.90 o
  -2   4  19        539.53        420.01       183.78 o
  -1   4  19       1854.25       1885.22       699.20 o
   0   4  19        886.85       1358.86       543.49 o
   1   4  19        426.71        492.56       339.92 o
   2   4  19        970.64        962.81       361.04 o
   3   4  19         58.67       -199.28       307.13 o
   4   4  19       1124.32       1178.74       400.37 o
 -10   5  19          9.69         79.78       379.59 o
  -9   5  19        608.79        366.50       282.68 o
  -8   5  19         19.81         -7.08       270.80 o
  -7   5  19        923.03        756.36       285.29 o
  -6   5  19        254.68        145.02       259.29 o
  -5   5  19       1251.53       1040.43       287.01 o
  -4   5  19        152.74       -136.86       204.86 o
  -3   5  19        772.21        770.13       260.17 o
  -2   5  19        110.70        -51.38       214.46 o
  -1   5  19        220.74          2.09       403.81 o
   0   5  19        137.85         40.83       304.56 o
   1   5  19        209.59        -69.51       303.31 o
   2   5  19          6.90       -231.76       301.23 o
   3   5  19       2113.86       2398.90       652.04 o
   4   5  19        386.96        252.36       568.56 o
  -9   6  19         10.50       -274.99       274.99 o
  -8   6  19        221.31        217.88       276.83 o
  -7   6  19        110.06       -122.49       261.38 o
  -6   6  19        193.47        -79.93       260.10 o
  -5   6  19        915.12       1032.55       291.42 o
  -4   6  19        541.45         92.56       243.66 o
  -3   6  19          1.36          6.84       251.01 o
  -2   6  19        533.59        920.57       354.39 o
  -1   6  19       4327.59       4140.25       431.87 o
   0   6  19        414.72       -277.55       277.55 o
   1   6  19        717.95        176.80       331.70 o
   2   6  19       1698.28       1248.62       458.85 o
   3   6  19        609.32        367.31       357.49 o
  -8   7  19         86.53       -224.22       324.11 o
  -7   7  19        516.90        -88.73       319.62 o
  -6   7  19        230.84       -322.67       322.67 o
  -5   7  19       1619.52       1482.59       404.20 o
  -4   7  19        268.93        688.99       275.49 o
  -3   7  19        297.35        138.83       245.17 o
  -2   7  19          7.93         -1.04       383.65 o
  -1   7  19          0.79        -38.77       402.64 o
   0   7  19        439.69        150.75       310.74 o
   1   7  19        264.67       -173.28       418.41 o
   2   7  19        386.67        -92.25       377.70 o
   3   7  19        606.58        242.02       375.77 o
  -7   8  19        715.58        914.87       463.89 o
  -6   8  19        144.48       -479.01       479.01 o
  -5   8  19        245.10        -29.96       409.88 o
  -4   8  19         68.03       -282.92       282.92 o
  -3   8  19       3750.61       4321.62       393.21 o
  -2   8  19         20.68        534.18       474.75 o
  -1   8  19         46.64        160.23       430.30 o
   0   8  19         35.71        170.57       447.87 o
   1   8  19        159.41       -232.85       392.82 o
   2   8  19        243.07       -410.66       410.66 o
  -6   9  19        139.56       -445.54       445.54 o
  -5   9  19         18.29          8.80       346.56 o
  -4   9  19         35.57        208.31       393.08 o
  -3   9  19         67.15        -35.82       341.85 o
  -2   9  19        155.44         16.65       339.96 o
  -1   9  19         70.97        130.25       454.07 o
 -10   0  20       1279.87        737.06       511.70 o
  -8   0  20        203.77        190.47       457.95 o
  -6   0  20       3946.21       4248.92       418.02 o
  -4   0  20       2303.28       2473.50       391.43 o
  -2   0  20       1051.66        770.58       319.51 o
   0   0  20       1289.03       1532.27       549.69 o
   2   0  20        204.97        347.60       518.94 o
   4   0  20       7684.24       7851.30       768.07 o
 -10   1  20        372.03       -140.47       334.13 o
  -9   1  20          2.77       -277.18       339.85 o
  -8   1  20         13.44       -300.48       300.48 o
  -7   1  20        122.37         66.32       245.32 o
  -6   1  20        543.85        657.11       222.20 o
  -5   1  20         88.45         58.96       201.15 o
  -4   1  20        616.06        390.84       211.85 o
  -3   1  20        900.00        523.92       227.98 o
  -2   1  20       1863.13       2157.38       387.13 o
  -1   1  20         20.09       -200.47       356.77 o
   0   1  20       1771.57       1815.60       389.70 o
   1   1  20         29.42        283.85       563.52 o
   2   1  20        369.53         85.50       343.80 o
   3   1  20        632.05        962.53       470.74 o
   4   1  20        527.55        357.62       377.57 o
 -10   2  20         79.15       -216.57       430.81 o
  -9   2  20       1397.92        822.52       371.67 o
  -8   2  20       2926.99       3436.91       447.88 o
  -7   2  20         99.94       -180.28       238.62 o
  -6   2  20        400.11        289.57       245.37 o
  -5   2  20         98.84        212.58       210.72 o
  -4   2  20       1121.67       1681.04       319.64 o
  -3   2  20        698.34        748.88       203.13 o
  -2   2  20        427.96        399.59       215.63 o
  -1   2  20        467.69        561.88       331.48 o
   0   2  20          5.38       -142.88       383.13 o
   1   2  20       1077.92        736.36       799.09 o
   2   2  20       1934.72       1558.90       402.90 o
   3   2  20         78.97       -330.97       330.97 o
  -9   3  20        177.35        251.16       293.41 o
  -8   3  20         22.94        -14.64       273.13 o
  -7   3  20          6.32       -141.79       207.58 o
  -6   3  20        296.33        120.26       210.67 o
  -5   3  20        144.31         50.04       214.44 o
  -4   3  20       1803.67       1929.09       241.33 o
  -3   3  20         16.95         -5.82       185.16 o
  -2   3  20       1182.57       1146.58       355.15 o
  -1   3  20        901.15        999.74       363.31 o
   0   3  20       1253.41       1252.47       463.12 o
   1   3  20          0.13        -28.25       320.50 o
   2   3  20        680.74        303.22       353.23 o
   3   3  20         56.06        -14.19       340.71 o
  -9   4  20       1301.45       1245.33       331.39 o
  -8   4  20        832.74        648.70       301.42 o
  -7   4  20       1457.85       1068.34       308.92 o
  -6   4  20       1582.94       1626.60       259.95 o
  -5   4  20       1160.88       1353.69       255.15 o
  -4   4  20        277.10       -163.76       207.49 o
  -3   4  20        309.50        251.40       210.47 o
  -2   4  20          0.38        -32.00       230.49 o
  -1   4  20       2251.42       2578.13       510.02 o
   0   4  20        575.80        531.01       336.45 o
   1   4  20        803.01       -246.40       320.27 o
   2   4  20        618.19         -8.98       347.25 o
   3   4  20        773.74        580.71       662.76 o
  -8   5  20         36.66       -189.38       280.80 o
  -7   5  20          2.40       -236.98       250.49 o
  -6   5  20        207.14       -251.15       251.15 o
  -5   5  20        169.74         17.49       232.67 o
  -4   5  20        314.24        276.41       227.20 o
  -3   5  20          6.40       -102.46       248.33 o
  -2   5  20       1223.99        888.18       358.62 o
  -1   5  20         15.86        301.06       315.53 o
   0   5  20         31.35       -255.70       302.01 o
   1   5  20        450.51        268.02       326.29 o
   2   5  20       1379.20       1120.47       382.49 o
   3   5  20        463.72        102.60       473.71 o
  -8   6  20        299.23        214.24       454.33 o
  -7   6  20       1238.09        869.66       318.88 o
  -6   6  20       3491.39       3967.27       484.61 o
  -5   6  20        139.63       -226.55       244.19 o
  -4   6  20        109.80       -217.53       246.17 o
  -3   6  20        617.98        177.26       261.99 o
  -2   6  20       1068.54        495.01       592.47 o
  -1   6  20         11.83        -28.94       439.86 o
   0   6  20        934.59       1203.34       605.26 o
   1   6  20        443.53        331.20       371.98 o
   2   6  20        507.68       -491.03       491.03 o
  -7   7  20        563.95        679.69       514.29 o
  -6   7  20          2.29       -308.40       308.40 o
  -5   7  20         11.89       -318.47       318.47 o
  -4   7  20        641.39        608.56       287.40 o
  -3   7  20        182.97        261.42       266.70 o
  -2   7  20       1253.44       1339.14       412.44 o
  -1   7  20         68.87       -398.77       398.77 o
   0   7  20        428.08       -154.29       456.66 o
   1   7  20       1418.82       1484.46       526.95 o
  -6   8  20         24.03       -361.81       361.81 o
  -5   8  20        534.07        263.28       373.01 o
  -4   8  20       1633.36       1788.20       420.06 o
  -3   8  20         58.96         55.56       590.79 o
  -2   8  20        854.04       1106.11       669.87 o
  -9   0  21        352.28        151.19       486.12 o
  -7   0  21        364.33         64.87       465.96 o
  -5   0  21       5859.55       5985.51       500.13 o
  -3   0  21         34.85       -131.60       296.64 o
  -1   0  21       3821.08       4333.46       684.34 o
   1   0  21        136.19        611.72       539.10 o
  -9   1  21        377.69         97.15       314.53 o
  -8   1  21        166.47        -16.90       327.23 o
  -7   1  21       1203.88        896.78       278.24 o
  -6   1  21        404.75        111.17       276.17 o
  -5   1  21        184.34       -207.96       207.96 o
  -4   1  21        697.51        741.39       222.06 o
  -3   1  21         60.97        -36.66       225.94 o
  -2   1  21        161.84         42.80       347.73 o
  -1   1  21        691.91        839.49       337.55 o
   0   1  21        126.99       -262.59       323.78 o
   1   1  21       1281.15       1193.85       404.59 o
   2   1  21        398.09         83.93       372.72 o
  -9   2  21        428.80       -361.90       452.91 o
  -8   2  21        522.86        612.51       623.35 o
  -7   2  21       1415.21        974.13       287.95 o
  -6   2  21        519.16        500.41       268.04 o
  -5   2  21          3.64        -99.08       292.68 o
  -4   2  21       1509.61       1737.45       229.92 o
  -3   2  21       3811.61       4653.04       289.54 o
  -2   2  21        694.87        748.82       353.47 o
  -1   2  21        368.21        369.16       339.22 o
   0   2  21         12.16       -393.53       501.24 o
   1   2  21        633.93        413.89       522.30 o
   2   2  21         82.47          8.35       324.11 o
  -8   3  21        223.89         16.42       276.40 o
  -7   3  21        380.97        336.71       231.15 o
  -6   3  21          1.15       -212.42       212.42 o
  -5   3  21        823.04        645.35       244.20 o
  -4   3  21         39.19       -137.09       209.51 o
  -3   3  21         70.87       -138.18       181.15 o
  -2   3  21        316.06        200.64       334.78 o
  -1   3  21        361.90        196.10       487.54 o
   0   3  21          2.33        227.67       348.06 o
   1   3  21       1809.58       1801.30       422.71 o
   2   3  21        209.77        671.93       524.88 o
  -8   4  21        280.83        172.05       300.95 o
  -7   4  21        173.20       -229.81       281.42 o
  -6   4  21        627.27        352.97       233.54 o
  -5   4  21       1580.14       1701.89       278.62 o
  -4   4  21       1706.46       1517.10       268.29 o
  -3   4  21        854.10        710.76       278.46 o
  -2   4  21       1370.02       1517.18       358.55 o
  -1   4  21        413.26        169.11       370.73 o
   0   4  21       1258.32       1194.61       392.43 o
   1   4  21         80.16        693.34       354.63 o
   2   4  21        488.31       -268.26       462.34 o
  -7   5  21       1527.47       1859.49       334.41 o
  -6   5  21        243.22        286.56       238.54 o
  -5   5  21        369.32        122.82       237.44 o
  -4   5  21          7.34       -208.84       208.84 o
  -3   5  21        334.38       -266.65       506.54 o
  -2   5  21        859.65        268.52       492.06 o
  -1   5  21        768.27        599.84       364.27 o
   0   5  21         72.18       -206.77       549.31 o
   1   5  21          3.92       -424.87       469.32 o
  -7   6  21        899.82        -94.07       452.26 o
  -6   6  21          2.97        -77.69       357.36 o
  -5   6  21       1641.67       1641.55       367.97 o
  -4   6  21        149.85       -119.47       268.48 o
  -3   6  21         60.36       -338.33       338.33 o
  -2   6  21        754.71        464.93       429.26 o
   0   6  21         20.72        -93.55       490.25 o
  -5   7  21        403.57       -332.98       332.98 o
  -4   7  21        340.55        -64.24       362.95 o
  -8   0  22        544.94        596.47       532.12 o
  -6   0  22       1288.88        910.35       323.07 o
  -4   0  22       1345.34       1263.00       424.09 o
  -2   0  22        566.66        645.57       472.16 o
   0   0  22       1292.32       1151.33       536.26 o
  -8   1  22          3.88       -325.06       325.06 o
  -7   1  22        357.83        574.23       351.59 o
  -6   1  22       1424.27       1787.32       314.26 o
  -5   1  22        674.40        836.84       245.69 o
  -4   1  22        211.03        109.56       217.88 o
  -3   1  22        261.71        173.68       445.54 o
  -2   1  22       1387.07       1202.27       365.03 o
  -1   1  22        387.27        443.18       360.81 o
   0   1  22        732.72        336.03       581.22 o
  -7   2  22        568.65        537.96       318.52 o
  -6   2  22         23.33       -278.68       278.68 o
  -5   2  22        325.33        108.84       230.70 o
  -4   2  22        703.83        681.36       219.32 o
  -3   2  22        217.30       -288.81       288.81 o
  -2   2  22       2276.34       2863.13       427.47 o
  -1   2  22         76.19         92.63       320.70 o
   0   2  22        402.15        189.83       357.72 o
  -7   3  22         18.66        -27.23       228.80 o
  -6   3  22        146.25        208.34       223.18 o
  -5   3  22        283.40         -6.78       236.62 o
  -4   3  22       2937.73       3562.14       320.94 o
  -3   3  22        334.50        195.42       307.67 o
  -2   3  22        278.46        428.94       343.72 o
  -1   3  22        183.29        426.46       351.87 o
   0   3  22       1452.55       1721.19       590.01 o
  -7   4  22        550.16        571.66       507.31 o
  -6   4  22        853.12        624.54       256.90 o
  -5   4  22       1102.05       1082.94       272.17 o
  -4   4  22        782.08        619.99       245.23 o
  -3   4  22         61.57        232.08       458.21 o
  -2   4  22          9.10       -294.72       294.72 o
  -1   4  22       1259.93        987.23       525.40 o
   0   4  22        299.20        262.05       514.29 o
  -6   5  22       1091.51        579.41       466.74 o
  -5   5  22         33.42       -257.81       257.81 o
  -4   5  22         79.44       -500.07       594.15 o
  -3   5  22          6.32       -117.07       592.34 o
  -1   5  22       1001.01       1444.14       564.68 o
  -5   0  23       3819.79       4185.19       486.00 o
  -3   0  23        205.17        -64.09       494.13 o
  -6   1  23        222.93       -148.76       502.87 o
  -5   1  23        113.72       -241.12       241.12 o
  -4   1  23        169.19        140.10       266.24 o
  -3   1  23        194.89        209.60       323.68 o
  -2   1  23       1461.01       2168.14       633.43 o
  -6   2  23          3.27       -241.31       241.31 o
  -5   2  23          2.96         16.72       224.56 o
  -4   2  23        170.88        137.49       204.58 o
  -3   2  23       1753.12       1657.05       376.78 o
  -2   2  23         61.77        125.34       442.18 o
  -5   3  23       1083.74        621.08       301.65 o
  -4   3  23         10.46       -629.03       629.03 o
  -3   3  23        157.97       -268.77       414.02 o
  -2   3  23        182.34       -412.72       412.72 o
                                                
